# Supplementary material for: Transcriptomic identification of potential antioxidative enzyme regulators of the gametophytic-to-embryogenic switch in barley microspores
Source: Front Plant Sci. 2026 Jan 21;16:1735720. doi: 10.3389/fpls.2025.1735720 (PMC12868223; doi:10.3389/fpls.2025.1735720)
Supplement: Supplementary file 2 [file Table1.xlsx]

## Sheet: Non-zero expression
Dataset S1. Expression data for all antioxidant-annotated genes in barley
GP=Golden Promise; Ig=Igri
ME stages = 0,I, II, III
Gametophytic control = bicellular pollen, P
Red color - stage-specific and cultivar marker genes
Blue/bold - stage or cultivar specificity; genes mentioned in the text
GST with DHAR function
	Geneid	Description	Chromosomal location				Validation	FPKM										Ig_0 vs GP_0		Ig_I vs GP_I		Ig_II vs GP_II		Ig_III vs GP_III		Ig_P vs GP_P		Ig_0 vs Ig_I		Ig_I vs Ig_II		Ig_II vs Ig_III		GP_0 vs GP_I		GP_I vs GP_II		GP_II vs GP_III		Comment	A. thaliana homolog 1	Description	A. thaliana homolog 2	Description	B. distachyon homolog 1	Description	B. distachyon homolog 2	Description	O. sativa homolog 1
			Chromosome	Start	End	Marker	Bélanger et al., 2018	GP_0	GP_I	GP_II	GP_III	GP_P	Ig_0	Ig_I	Ig_II	Ig_III	Ig_P	LFC	p-adj	LFC	p-adj	LFC	p-adj	LFC	p-adj	LFC	p-adj	LFC	p-adj	LFC	p-adj	LFC	p-adj	LFC	p-adj	LFC	p-adj	LFC	p-adj
Main antioxidative enzymes	HORVU.MOREX.r2.3HG0219280.1	Fe superoxide dismutase 2	chr3H	292782787	292784015			0	0	0.193128	0.25513	0.0881494	0.0637955	0.122355	0.133566	0.136707	0	1.03188	NA	1.40444	NA	-0.478551	NA	-0.978555	NA	-1.63498	NA	-0.224554	NA	-0.280022	NA	0.090672	NA	0	NA	-2.16302	NA	-0.409332	1						#REF!	#REF!	#REF!		#REF!
	HORVU.MOREX.r2.2HG0173140.1	Superoxide dismutase	chr2H	653220978	653225728			222.368	216.379	162.486	165.885	224.461	214.53	201.179	155.113	182.157	224.342	-0.024486	0.934057	-0.112375	0.536288	0.0143063	0.955031	0.0632742	0.682196	-0.226559	0.365364	0.518201	4.62398e-06	0.234609	0.0629606	-0.0662477	0.674622	0.430312	0.000597506	0.36129	0.00502208	-0.0172798	1		AT3G10920.1	Superoxide dismutase [Mn] 1, mitochondrial [Source:UniProtKB/Swiss-Prot;Acc:O81235]	AT3G56350.1	Superoxide dismutase [Source:UniProtKB/TrEMBL;Acc:A0A178VDJ0]	BRADI2G30580.1	#REF!	BRADI1G51140.1	Fe superoxide dismutase 3 [Source:Projected from Arabidopsis thaliana (AT5G23310) TAIR;Acc:AT5G23310]	OS05T0323900-01
	HORVU.MOREX.r2.7HG0532570.1	Superoxide dismutase	chr7H	10746392	10748517			9.60475	11.404	3.76289	3.01429	3.94659	11.3229	11.1082	4.53241	7.06782	7.38089	0.251577	0.266998	-0.0409631	0.906804	0.286461	0.271878	1.16923	8.23e-10	0.485198	0.262614	0.447416	0.0105908	1.22545	5.42291e-12	-0.555237	0.00450858	0.154876	0.492167	1.55287	2.91455e-16	0.32753	0.262099		AT5G51100.1	Superoxide dismutase [Fe] 2, chloroplastic [Source:UniProtKB/Swiss-Prot;Acc:Q9LU64]	AT5G23310.1	Superoxide dismutase [Fe] 3, chloroplastic [Source:UniProtKB/Swiss-Prot;Acc:Q9FMX0]	BRADI1G50550.1	#REF!	BRADI1G51140.1	Fe superoxide dismutase 3 [Source:Projected from Arabidopsis thaliana (AT5G23310) TAIR;Acc:AT5G23310]	OS06T0115400-01
	HORVU.MOREX.r2.7HG0538960.1	Superoxide dismutase	chr7H	25807578	25809004			7.90861	4.81405	4.47179	3.42128	5.69762	6.10823	6.10368	4.42404	7.35127	6.12666	-0.343578	0.143314	0.334117	0.223157	0.00960582	0.984619	1.03824	3.69e-07	0.0776589	0.910964	0.428783	0.0336079	0.382722	0.0850485	-0.631289	0.00234241	1.10648	5.47351e-08	0.0582109	0.857786	0.397344	0.164847		AT5G23310.1	Superoxide dismutase [Fe] 3, chloroplastic [Source:UniProtKB/Swiss-Prot;Acc:Q9FMX0]	AT5G51100.1	Superoxide dismutase [Fe] 2, chloroplastic [Source:UniProtKB/Swiss-Prot;Acc:Q9LU64]	BRADI1G51140.1	Fe superoxide dismutase 3 [Source:Projected from Arabidopsis thaliana (AT5G23310) TAIR;Acc:AT5G23310]	BRADI1G50550.1		#REF!
	HORVU.MOREX.r2.2HG0094720.1	Superoxide dismutase [Cu-Zn]	chr2H	48770706	48775314			312.863	189.361	156.425	190.242	220.044	265.296	192.617	145.661	258.068	252.83	-0.207012	0.13005	0.0163716	0.947211	-0.0148226	0.949893	0.367333	0.00128716	0.0616266	0.909617	0.888548	2.80807e-17	0.265433	0.0250953	-0.662334	9.71836e-10	1.11193	8.41953e-23	0.234239	0.0700715	-0.280178	0.033473		AT1G08830.1	Superoxide dismutase [Cu-Zn] 1 [Source:UniProtKB/Swiss-Prot;Acc:P24704]	AT5G18100.1	Superoxide dismutase [Cu-Zn] 3 [Source:UniProtKB/Swiss-Prot;Acc:Q9FK60]	#REF!	#REF!	#REF!		OS07T0665200-01
	HORVU.MOREX.r2.2HG0154740.1	Superoxide dismutase [Cu-Zn]	chr2H	592610211	592615793			31.5539	25.6685	16.7193	17.0344	8.96092	33.5211	23.2396	17.1806	20.7542	11.5949	0.100661	0.611004	-0.14991	0.439302	0.090391	0.674453	0.216505	0.150198	0.257645	0.471983	0.953644	4.25952e-15	0.326995	0.0193512	-0.141114	0.384278	0.703072	1.42635e-07	0.567297	5.86257e-05	-0.0150002	1		AT1G12520.1	Copper chaperone for superoxide dismutase, chloroplastic/cytosolic [Source:UniProtKB/Swiss-Prot;Acc:Q9LD47]	AT5G18100.1	Superoxide dismutase [Cu-Zn] 3 [Source:UniProtKB/Swiss-Prot;Acc:Q9FK60]	BRADI5G18900.1	copper chaperone for SOD1 [Source:Projected from Arabidopsis thaliana (AT1G12520) TAIR;Acc:AT1G12520]	BRADI3G43070.3	copper/zinc superoxide dismutase 2 [Source:Projected from Arabidopsis thaliana (AT2G28190) TAIR;Acc:AT2G28190]	OS04T0573200-01
	HORVU.MOREX.r2.3HG0190910.1	Superoxide dismutase [Cu-Zn]	chr3H	22444597	22446616			0	0	0.0440357	0.0290865	0	3.82565	9.2623	5.92344	6.95113	3.8288	8.79063	1.11e-15	9.78581	1.19e-14	7.12236	2.43e-15	7.83282	3.33e-13	9.17309	8.17894e-12	-0.847162	1.35191e-05	0.539359	0.00676182	-0.109127	0.682313	0	1	-2.12409	0.238212	0.601324	1						BRADI2G03130.1	#REF!	BRADI2G03130.1		OS07T0665700-01
	HORVU.MOREX.r2.4HG0329510.1	Superoxide dismutase [Cu-Zn]	chr4H	542948069	542951719			38.8029	72.7456	71.1725	67.3504	100.84	33.9933	70.4652	75.9583	77.0779	80.375	-0.153999	0.427005	-0.0497566	0.844337	0.177941	0.310409	0.1235	0.442606	-0.070955	0.820844	-2.02668	1.63063e-06	-0.237104	0.0982846	0.13332	0.402414	-2.02244	0.000238499	-0.00940598	0.979337	0.0788784	0.961103						#REF!	#REF!	#REF!		OS03T0219200-01
	HORVU.MOREX.r2.4HG0342830.1	Superoxide dismutase [Cu-Zn]	chr4H	605626278	605628581			25.946	40.5312	45.1645	53.4602	46.5442	4.26498	11.1952	8.14149	5.82413	14.2792	-2.5851	8.04e-50	-1.86639	8.79e-28	-2.44033	4.46e-51	-3.26016	5.36e-86	-1.94413	5.40775e-35	-0.963289	2.14482e-07	0.379942	0.0509506	0.575401	0.00362556	-0.244576	0.205119	-0.193996	0.331898	-0.244436	0.293054						BRADI2G03130.1	#REF!	BRADI2G03130.1		OS07T0665700-01
	HORVU.MOREX.r2.5HG0401250.1	Superoxide dismutase [Cu-Zn]	chr5H	456941228	456942066			2.39756	1.95668	1.08773	1.60116	1.93625	2.49462	1.24042	0.999439	1.74891	3.02677	0.0870741	0.934581	-0.654942	0.316069	-0.0770265	0.942689	0.0557707	0.93699	0.673764	0.411581	1.42265	0.00167915	0.21262	0.756272	-0.680553	0.234007	0.680629	0.181398	0.790536	0.158229	-0.547756	0.545923		AT1G08830.1	Superoxide dismutase [Cu-Zn] 1 [Source:UniProtKB/Swiss-Prot;Acc:P24704]	AT2G28190.1	Superoxide dismutase [Cu-Zn] 2, chloroplastic [Source:UniProtKB/Swiss-Prot;Acc:O78310]	BRADI1G18340.1	copper/zinc superoxide dismutase 1 [Source:Projected from Arabidopsis thaliana (AT1G08830) TAIR;Acc:AT1G08830]	BRADI3G43070.3	copper/zinc superoxide dismutase 2 [Source:Projected from Arabidopsis thaliana (AT2G28190) TAIR;Acc:AT2G28190]	OS07T0665200-01
	HORVU.MOREX.r2.5HG0421620.1	Superoxide dismutase [Cu-Zn]	chr5H	528726483	528730897			57.1193	64.3206	72.4663	83.9768	56.2192	64.3073	63.2437	57.4007	63.4967	95.4339	0.164475	0.345774	-0.021388	0.940049	-0.292996	0.0505283	-0.466834	0.000312444	0.265119	0.360959	0.445282	0.000436119	0.0563319	0.743824	-0.0402604	0.831527	0.259419	0.0791238	-0.215276	0.158281	-0.214098	0.229344						BRADI2G11290.1	#REF!	BRADI1G64450.1		OS03T0109900-01
	HORVU.MOREX.r2.5HG0401830.1	Superoxide dismutase [Cu-Zn]	chr5H	460469816	460470653			103.744	60.7369	47.0833	44.2167	42.7038	85.1867	49.2626	41.8152	71.9691	50.7445	-0.248627	0.576641	-0.287497	0.527685	-0.099982	0.849634	0.63091	0.0458948	0.0765425	0.893408	1.19541	2.85202e-05	0.103224	0.802329	-0.598507	0.0599391	1.15654	0.000217881	0.290738	0.442768	0.132385	1						BRADI1G18340.1	copper/zinc superoxide dismutase 1 [Source:Projected from Arabidopsis thaliana (AT1G08830) TAIR;Acc:AT1G08830]	BRADI3G43070.3	copper/zinc superoxide dismutase 2 [Source:Projected from Arabidopsis thaliana (AT2G28190) TAIR;Acc:AT2G28190]	OS07T0665200-01
	HORVU.MOREX.r2.5HG0410030.1	Superoxide dismutase [Cu-Zn]	chr5H	497466307	497468048			10.6078	13.4049	10.621	9.28845	8.0454	7.50981	6.6646	7.72619	4.56935	7.37504	-0.486879	0.000488391	-1.0139	2.26e-13	-0.422427	0.00423371	-1.08823	2.67e-14	-0.418441	0.264188	0.59581	1.43629e-05	-0.301224	0.0473867	0.865889	5.31684e-09	0.068789	0.700609	0.290249	0.0430765	0.20009	0.298394						BRADI2G11290.1	#REF!	BRADI2G11290.1		#REF!
	HORVU.MOREX.r2.6HG0513460.1	Superoxide dismutase [Cu-Zn]	chr6H	533091219	533092710	stages II, III		1.13312	3.49278	11.1495	16.3324	1.18433	1.18124	3.84036	12.7124	12.5484	1.09567	0.0855819	0.91553	0.142895	0.738354	0.279583	0.333938	-0.439837	0.0547244	-0.104751	0.954204	-1.27553	2.96934e-06	-2.15122	1.07463e-17	0.163224	0.547771	-1.21821	2.30711e-05	-2.01453	9.99553e-13	-0.556196	0.023723						BRADI5G27720.2	#REF!	BRADI5G27720.2		#REF!
	HORVU.MOREX.r2.7HG0573050.1	Superoxide dismutase [Cu-Zn]	chr7H	262899556	262912502			63.6777	73.2657	48.4095	41.8407	83.7441	67.9801	80.5603	60.24	94.0368	95.8059	0.144866	0.652309	0.132057	0.696279	0.351658	0.158276	1.0951	1.77e-08	0.128377	0.798871	0.178018	0.441314	0.316651	0.152218	-0.516506	0.012835	0.165209	0.529846	0.536252	0.0161074	0.226936	0.544257		AT2G28190.1	Superoxide dismutase [Cu-Zn] 2, chloroplastic [Source:UniProtKB/Swiss-Prot;Acc:O78310]	AT1G08830.1	Superoxide dismutase [Cu-Zn] 1 [Source:UniProtKB/Swiss-Prot;Acc:P24704]	BRADI3G43070.3	copper/zinc superoxide dismutase 2 [Source:Projected from Arabidopsis thaliana (AT2G28190) TAIR;Acc:AT2G28190]	BRADI1G18340.1	copper/zinc superoxide dismutase 1 [Source:Projected from Arabidopsis thaliana (AT1G08830) TAIR;Acc:AT1G08830]	#REF!
	HORVU.MOREX.r2.4HG0341470.1	Catalase	chr4H	601266075	601268902			0.739196	1.43262	4.0975	38.0749	0.903304	2.22824	1.26265	1.78317	14.4036	1.62884	1.58585	3.02e-07	-0.18121	0.73498	-1.13054	0.000109289	-1.47142	1.06e-09	0.856088	0.252029	1.23594	1.81352e-05	-0.603768	0.0636774	-2.86968	9.14975e-29	-0.531126	0.153747	-1.5531	2.82822e-07	-3.21056	2.90505e-40		AT4G35090.1	catalase 2 [Source:TAIR;Acc:AT4G35090]	AT1G20630.1	Catalase [Source:UniProtKB/TrEMBL;Acc:Q0WUH6]	BRADI1G76330.1	#REF!	BRADI1G29800.1		OS03T0131200-01
	HORVU.MOREX.r2.5HG0445560.1	Catalase	chr5H	592873075	592873392			0	0.218497	0.0425124	0.084241	0.320165	0.0842582	0.161601	0	0	0.0360035	1.76368	NA	-0.371476	NA	-0.587702	NA	-1.42557	NA	-1.68846	NA	-0.540942	NA	2.21322	NA	0	NA	-2.67609	NA	1.997	NA	-0.713853	1						#REF!	#REF!	#REF!		#REF!
	HORVU.MOREX.r2.7HG0623480.1	Catalase	chr7H	632557994	632561457	stages II, III		38.5637	51.0428	91.1044	100.226	10.1944	39.077	50.3379	76.7975	115.057	9.45963	0.0180028	0.970783	-0.0263339	0.93395	-0.155661	0.456725	0.130821	0.467368	-0.324647	0.280676	0.0583388	0.76917	-2.03562	3.19799e-07	-0.43071	0.00418614	0.0140021	0.974715	-2.00494	1.8533e-08	-0.144229	0.65339		AT4G35090.1	catalase 2 [Source:TAIR;Acc:AT4G35090]	AT1G20630.1	Catalase [Source:UniProtKB/TrEMBL;Acc:Q0WUH6]	BRADI1G29800.1	#REF!	BRADI1G76330.1		OS06T0727200-01
	HORVU.MOREX.r2.2HG0109480.1	Catalase-peroxidase	chr2H	151351105	151351650			0.0994866	1.39982	0.34664	0.441571	0.0508554	0.0981469	0.941191	0.3596	0.341767	0.104845	0.0477955	1	-0.58779	0.519722	0.11958	0.940277	-0.440758	0.658934	2.97142	NA	-2.81933	0.00365424	1.25354	0.101462	0.235346	0.84001	-3.45492	0.000174556	1.96091	0.00824122	-0.324992	1						#REF!	#REF!	#REF!		#REF!
	HORVU.MOREX.r2.1HG0067700.1	Catalase A	chr1H	495465190	495466785			27.6636	7.60776	4.01503	3.13877	1.78039	52.9167	3.4372	5.07901	2.15853	7.9125	0.891353	0.0319078	-1.14066	0.0102344	0.446207	0.386065	-0.61436	0.153554	-0.159303	0.967125	4.35764	7.09988e-37	-0.729449	0.071331	1.4267	0.000178603	2.32562	7.58244e-10	0.85742	0.0421841	0.366134	0.664458						#REF!	#REF!	#REF!		OS01T0869450-00
	HORVU.MOREX.r2.2HG0156400.1	Glutathione peroxidase	chr2H	602469388	602470913	GP, stage III		43.9793	103.56	236.419	647.796	122.852	40.0028	61.3985	171.559	394.194	90.9261	-0.105474	0.661224	-0.754301	1.26e-06	-0.355337	0.0247574	-2.00022	3.14e-09	-0.332888	0.541604	-0.195751	0.223833	-1.62388	2.73238e-34	-1.02661	8.93087e-15	-0.844578	1.41814e-08	-1.22491	1.59909e-17	-1.46347	5.23048e-29						BRADI5G18000.1	#REF!	BRADI3G51010.1		OS04T0556300-01
	HORVU.MOREX.r2.2HG0177980.1	Glutathione peroxidase	chr2H	665808359	665810269			0.0210541	0.100991	0.0523991	0.207664	0.251123	0.103853	0.199182	0.135895	0.139091	0.110941	2.01748	0.374873	0.951447	0.673859	1.49205	0.522795	-0.703181	0.677573	-0.768965	NA	-0.533273	0.765061	0.400988	0.827687	0.176562	0.944378	-1.5993	0.441714	0.941589	0.677597	-2.01867	0.414104		AT4G11600.1	Probable phospholipid hydroperoxide glutathione peroxidase 6, mitochondrial [Source:UniProtKB/Swiss-Prot;Acc:O48646]	AT4G31870.1	Putative glutathione peroxidase 7, chloroplastic [Source:UniProtKB/Swiss-Prot;Acc:Q9SZ54]	#REF!	#REF!	#REF!		#REF!
	HORVU.MOREX.r2.4HG0304790.1	Glutathione peroxidase	chr4H	253045259	253070414			50.5142	83.8103	64.5397	91.3639	58.3056	46.3977	73.5511	63.4399	78.8536	52.2432	-0.103576	0.489495	-0.19193	0.14223	0.0529715	0.75677	-0.282564	0.00604036	-0.295559	0.155676	-0.24092	0.0215052	0.0942856	0.435219	-0.166027	0.141812	-0.329274	0.00250273	0.339187	0.00186086	-0.501563	7.03461e-07						BRADI1G61930.1	#REF!	BRADI5G18000.1		#REF!
	HORVU.MOREX.r2.6HG0499090.1	Glutathione peroxidase	chr6H	428841459	428843744			117.723	122.031	136.023	139.627	120.972	106.595	152.386	135.117	144.025	135.802	-0.10386	0.628808	0.313894	0.0674935	0.0558414	0.8123	-0.020531	0.917476	0.276075	0.868474	-0.0875853	0.599339	0.0536567	0.770405	0.0474383	0.809836	0.330168	0.0303567	-0.204396	0.211424	-0.0289341	1		AT4G11600.1	Probable phospholipid hydroperoxide glutathione peroxidase 6, mitochondrial [Source:UniProtKB/Swiss-Prot;Acc:O48646]	AT4G31870.1	Putative glutathione peroxidase 7, chloroplastic [Source:UniProtKB/Swiss-Prot;Acc:Q9SZ54]	BRADI3G51010.1	#REF!	BRADI5G18000.1		OS02T0664000-01
	HORVU.MOREX.r2.7HG0547330.1	Glutathione peroxidase	chr7H	58453080	58456409			12.7922	25.968	32.4806	17.8398	18.4713	9.26001	24.0446	22.949	17.1091	13.4977	-0.407942	0.267519	-0.115758	0.821638	-0.405026	0.251424	-0.122448	0.741938	0.0435216	0.988508	-0.950148	0.000537602	-0.0612761	0.882516	0.567029	0.0555571	-0.657964	0.0330727	-0.350544	0.295222	0.849608	0.00473072		AT2G25080.1	Phospholipid hydroperoxide glutathione peroxidase 1, chloroplastic [Source:UniProtKB/Swiss-Prot;Acc:P52032]	AT4G31870.1	Putative glutathione peroxidase 7, chloroplastic [Source:UniProtKB/Swiss-Prot;Acc:Q9SZ54]	#REF!	#REF!	#REF!		OS06T0185900-01
Enzymes involved in ascorbate-glutathione cycle	HORVU.MOREX.r2.2HG0088330.1	Ascorbate peroxidase	chr2H	23774698	23777282			1474.49	966.801	1203.27	1234.78	1747.55	932.007	795.796	1164.21	1122.59	1677.39	-0.626694	2.6e-06	-0.285699	0.0926002	0.0302718	0.900906	-0.208815	0.158791	-0.344214	0.644635	0.648079	3.37084e-07	-0.6869	9.11623e-08	0.219171	0.135955	0.989074	2.55639e-13	-0.370929	0.0114169	-0.0199162	1						BRADI1G16510.1	#REF!	BRADI1G65820.2		OS07T0694700-01
	HORVU.MOREX.r2.2HG0160340.1	Ascorbate peroxidase	chr2H	616065227	616067581			0.0206932	0.413584	0.0386256	0.051026	0.396672	0.0382773	0.122355	0.0133566	0.0136707	0.490676	0.929265	0.733059	-1.74097	0.162413	-1.18074	0.64375	-1.6793	0.371716	0.0304456	0.99336	-1.24034	0.404347	2.76631	0.0772199	0.124014	0.976969	-3.91058	0.00635328	3.32654	0.0106749	-0.374548	1		AT4G09010.3	ascorbate peroxidase 4 [Source:TAIR;Acc:AT4G09010]	AT4G35000.1	L-ascorbate peroxidase 3, peroxisomal [Source:UniProtKB/Swiss-Prot;Acc:Q42564]	#REF!	#REF!	#REF!		OS04T0602100-01
	HORVU.MOREX.r2.4HG0320930.1	Ascorbate peroxidase	chr4H	469275722	469278396			91.3985	60.5315	47.9357	166.62	67.5308	211.399	53.1975	23.821	163.634	219.981	1.20224	1.41e-07	-0.191188	0.611338	-0.865325	0.000426703	-0.0775687	0.805191	0.593112	0.0136405	2.41129	2.37326e-29	0.975545	2.48308e-05	-2.58611	1.38054e-32	1.01787	2.95238e-05	0.301409	0.289848	-1.79836	5.95589e-16		AT1G07890.1	L-ascorbate peroxidase 1, cytosolic [Source:UniProtKB/Swiss-Prot;Acc:Q05431]	AT3G09640.1	APX2 [Source:UniProtKB/TrEMBL;Acc:A0A178VH43]	#REF!	#REF!	#REF!		#REF!
	HORVU.MOREX.r2.1HG0009140.1	ascorbate peroxidase 1	chr1H	26622443	26624252			0	0	0	0	0.0509955	0	0.0707838	0	0	0	0	NA	1.41754	NA	0	NA	0	NA	-1.57577	NA	-0.959002	NA	1.17814	NA	0	NA	0	NA	0	NA	0	1						BRADI1G78020.1	#REF!	#REF!		#REF!
	HORVU.MOREX.r2.4HG0277090.1	Monodehydroascorbate reductase	chr4H	3500527	3504302			150.347	108.158	105.594	96.7436	94.0747	140.684	110.892	108.323	89.1035	107.181	-0.0711376	0.697537	0.0360292	0.867538	0.1181	0.447978	-0.189597	0.119927	0.101525	0.851383	0.762628	1.49298e-13	-0.102256	0.43515	0.443259	4.93336e-05	0.869794	6.35401e-15	-0.0201847	0.913396	0.135562	0.469351		AT3G52880.2	Monodehydroascorbate reductase 1 [Source:UniProtKB/TrEMBL;Acc:F4J849]	AT5G03630.1	Monodehydroascorbate reductase 2 [Source:UniProtKB/Swiss-Prot;Acc:Q93WJ8]	BRADI4G38430.1	#REF!	BRADI3G42760.1		OS09T0567300-01
	HORVU.MOREX.r2.6HG0503900.1	Monodehydroascorbate reductase	chr6H	473792584	473794872			1.99062	8.59717	1.92867	3.19689	0.776001	1.75729	5.68093	1.36546	2.1643	0.580583	-0.157533	0.734908	-0.595226	0.0537021	-0.433853	0.248413	-0.630978	0.0275715	0.0879742	0.976422	-1.28065	6.2906e-07	1.94539	1.50627e-13	-0.521347	0.100654	-1.71834	6.81628e-11	2.10676	2.89352e-15	-0.718471	0.0213012		AT3G27820.1	MDAR4 [Source:UniProtKB/TrEMBL;Acc:A0A178VES2]	AT3G52880.2	Monodehydroascorbate reductase 1 [Source:UniProtKB/TrEMBL;Acc:F4J849]	BRADI3G52856.1	#REF!	BRADI3G52862.1		OS02T0707100-01
	HORVU.MOREX.r2.6HG0503910.1	Monodehydroascorbate reductase	chr6H	473795578	473799524	stages II, III		6.07348	13.4497	29.7398	32.0865	10.2906	5.05549	12.7036	22.0411	30.0125	6.95267	-0.227387	0.423566	-0.0859676	0.808392	-0.364661	0.105469	-0.159071	0.488451	-0.144984	0.803188	-0.899146	2.64557e-06	-1.99567	1.35234e-06	-0.325054	0.114532	-0.757727	0.000253618	-1.97437	2.05914e-09	-0.119464	0.924361						BRADI3G52862.1	#REF!	BRADI3G52856.1		OS02T0707100-01
	HORVU.MOREX.r2.7HG0571990.1	Monodehydroascorbate reductase	chr7H	249093569	249096063			9.43535	62.4701	100.689	113.524	22.1132	12.4957	74.1958	158.514	160.157	11.0377	0.460132	0.140049	0.254589	0.496946	0.733393	0.00608321	0.408567	0.133057	-0.518532	0.242773	-2.15342	2.3453e-20	-1.21681	3.54811e-07	0.145011	0.654464	-2.35896	8.63346e-21	-0.73801	0.00627499	-0.179816	0.852593						BRADI3G42760.1	#REF!	BRADI4G38430.1		OS08T0557600-01
	HORVU.MOREX.r2.7HG0581330.1	Monodehydroascorbate reductase	chr7H	391968639	391980279	stage III		19.9749	43.9676	66.4152	86.5065	42.6185	15.9763	55.6952	57.4669	102.358	36.6387	-0.300008	0.209923	0.346628	0.152951	-0.173471	0.517053	0.184214	0.401331	-0.0846074	0.864374	-1.37593	3.79553e-15	-0.122715	0.593894	-1.87373	4.73088e-05	-0.729295	0.000216171	-0.642814	0.00122518	-1.99737	0.0953199		AT1G63940.2	MDAR6 [Source:UniProtKB/TrEMBL;Acc:A0A178WFH3]	AT5G03630.1	Monodehydroascorbate reductase 2 [Source:UniProtKB/Swiss-Prot;Acc:Q93WJ8]	BRADI3G17120.1	monodehydroascorbate reductase 6 [Source:Projected from Arabidopsis thaliana (AT1G63940) TAIR;Acc:AT1G63940]	BRADI4G38430.1		#REF!
	HORVU.MOREX.r2.4HG0335030.1	Glutathione reductase	chr4H	574283826	574287744			15.8523	24.3271	21.771	19.7714	17.9738	16.258	29.5961	20.7184	24.3666	21.2775	0.0497673	0.741015	0.283716	0.00436844	-0.0281322	0.857824	0.231914	0.0108891	0.15291	0.862715	-0.440783	1.37236e-07	0.421237	5.63053e-07	-0.1155	0.253672	-0.206834	0.0342251	0.109388	0.304742	0.144546	0.237124		AT3G54660.1	At3g54660 [Source:UniProtKB/TrEMBL;Acc:Q5FV38]	AT3G24170.1	Glutathione reductase, cytosolic [Source:UniProtKB/Swiss-Prot;Acc:P48641]	BRADI1G74180.1	#REF!	BRADI3G26737.1		OS03T0163300-01
	HORVU.MOREX.r2.6HG0521730.1	Glutathione reductase	chr6H	561416004	561421212			98.2845	84.7481	98.3427	90.3534	74.9562	99.9667	101.299	106.948	205.994	107.203	0.0349445	0.895741	0.252955	0.0809897	0.161019	0.280655	1.97123	1.81e-25	0.261224	0.597105	0.405105	0.000273802	-0.172039	0.174455	-1.91959	2.51919e-14	0.623116	1.35663e-07	-0.263975	0.0406642	0.130626	0.527837		AT3G24170.1	Glutathione reductase, cytosolic [Source:UniProtKB/Swiss-Prot;Acc:P48641]	AT3G54660.1	At3g54660 [Source:UniProtKB/TrEMBL;Acc:Q5FV38]	#REF!	#REF!	#REF!		#REF!
Glutathione biosynthesis	HORVU.MOREX.r2.5HG0427550.1	Glutamyl-Q tRNA(Asp) synthetase	chr5H	547094603	547095257			0	0.0657974	0	0	0	0	0	0	0.0543721	0.0867356	0	NA	-0.985308	NA	0	NA	0.754631	NA	1.2245	NA	0	NA	0	NA	-0.597323	NA	-0.813737	NA	0.856019	NA	0	1						#REF!	#REF!	#REF!		#REF!
	HORVU.MOREX.r2.5HG0427580.1	Glutamyl-Q tRNA(Asp) synthetase	chr5H	547252751	547253461			0	0.0562152	0	0	0	0	0.0415769	0	0	0.0370521	0	NA	-0.263972	NA	0	NA	0	NA	1.22453	NA	-0.239263	NA	0.458405	NA	0	NA	-0.813737	NA	0.856019	NA	0	1						#REF!	#REF!	#REF!		#REF!
	HORVU.MOREX.r2.5HG0370270.1	Glutathione synthetase	chr5H	138041794	138047207			9.16356	11.3301	23.1159	17.2977	9.34054	8.26458	12.6117	18.4512	17.1555	9.51467	-0.121187	0.681802	0.159123	0.565112	-0.273934	0.207826	-0.0788109	0.733471	0.224925	0.465422	-0.183801	0.361885	-0.632818	0.000266962	0.207214	0.305695	0.0965092	0.70472	-1.06588	3.4262e-09	0.402337	0.0486129						BRADI4G06087.1	#REF!	BRADI4G11710.1		OS11T0642800-01
GSH degradation	HORVU.MOREX.r2.2HG0142920.1	Gamma-glutamyltranspeptidase family protein	chr2H	517286379	517290178			0.00635318	0.528226	0.102776	1.00262	0.102841	0.0156691	0.47332	0.131222	5.25482	0.328074	1.03101	0.704589	-0.148434	0.855771	0.390769	0.721642	2.31219	4.88e-12	1.84246	0.446345	-4.49053	9.51998e-05	1.74969	0.0016184	-5.20595	2.34377e-27	-5.66997	1.00492e-06	2.28889	0.000111455	-3.28453	2.91751e-09		AT4G39640.1	Gamma-glutamyltranspeptidase 1 [Source:UniProtKB/Swiss-Prot;Acc:Q8VYW6]	AT4G39650.1	Gamma-glutamyltranspeptidase 2 [Source:UniProtKB/Swiss-Prot;Acc:Q680I5]	BRADI5G12205.1	#REF!	BRADI2G03357.1	gamma-glutamyl transpeptidase 4 [Source:Projected from Arabidopsis thaliana (AT4G29210) TAIR;Acc:AT4G29210]	OS04T0457500-01
	HORVU.MOREX.r2.3HG0191680.1	Gamma-glutamyltranspeptidase	chr3H	24922852	24926191			0.00575725	0.0276161	0.214928	2.29982	0.0245249	0.00709965	0.0408498	0.074321	0.387952	0.0364041	0.310547	0.942481	0.575788	0.776018	-1.42727	0.095818	-2.62372	2.4e-08	0.262774	NA	-1.82704	0.222196	-1.01161	0.346412	-2.21243	0.00152882	-1.5618	0.379259	-3.01467	0.00558152	-3.40888	1.9578e-11		AT4G29210.1	Gamma-glutamyltranspeptidase 3 [Source:UniProtKB/Swiss-Prot;Acc:Q9M0G0]	AT4G39640.1	Gamma-glutamyltranspeptidase 1 [Source:UniProtKB/Swiss-Prot;Acc:Q8VYW6]	#REF!	#REF!	#REF!		OS01T0151500-00
	HORVU.MOREX.r2.2HG0142030.1	Gamma-glutamylcyclotransferase	chr2H	510573240	510575058			48.4669	51.8924	40.971	41.7517	82.5507	47.4086	44.7455	36.2865	43.0627	91.7372	-0.00875365	0.991372	-0.214403	0.11139	-0.120605	0.426271	-0.0304003	0.836397	-0.00385282	0.996473	0.503765	5.49989e-07	0.197596	0.0893741	-0.115409	0.371768	0.298115	0.0082775	0.291394	0.0121723	-0.0252043	1		AT1G44790.1	Gamma-glutamylcyclotransferase 2-3 [Source:UniProtKB/Swiss-Prot;Acc:Q84QC1]	AT5G26220.1	Gamma-glutamylcyclotransferase 2-1 [Source:UniProtKB/Swiss-Prot;Acc:Q8GY54]	BRADI5G11710.1	#REF!	BRADI3G43137.1		OS04T0448600-01
	HORVU.MOREX.r2.6HG0456520.1	Gamma-glutamylcyclotransferase	chr6H	23164735	23167046			76.8743	145.732	338.241	328.028	79.0889	100.08	91.2605	219.971	372.555	43.7227	0.375463	0.0176508	-0.674869	1.23e-05	-0.540657	0.000165412	0.119355	0.483592	-1.1618	1.43779e-19	0.554151	5.25911e-05	-1.378	8.04593e-26	-0.625161	4.15026e-06	-0.49618	0.00100312	-1.24379	1.59454e-18	0.0348507	1						BRADI3G43137.1	#REF!	BRADI5G11710.1		OS02T0465900-01
	HORVU.MOREX.r2.7HG0570240.1	Gamma-glutamylcyclotransferase	chr7H	229101310	229101787			0.577311	2.09789	4.44101	2.26474	0.312994	1.2944	1.11715	2.37127	4.99278	0.0553097	1.18164	0.152308	-0.903508	0.22059	-0.839919	0.11733	1.06546	0.0208623	-1.63527	0.718215	0.638012	0.341853	-1.19085	0.0401312	-0.942971	0.0444334	-1.44713	0.0345359	-1.12726	0.0263547	0.962407	0.0738576						#REF!	#REF!	#REF!		#REF!
Ascorbate synthesis	HORVU.MOREX.r2.5HG0381380.1	L-galactono-1,4-lactone dehydrogenase	chr5H	296853514	296859845			26.5439	25.0907	24.6731	20.393	16.328	30.8018	32.4439	26.8901	24.0382	21.9262	0.22193	0.0733619	0.368881	0.00253288	0.15977	0.243696	0.175321	0.142673	0.274784	0.247256	0.34819	0.000716422	0.185966	0.105339	0.26069	0.0195589	0.495141	7.57853e-06	-0.0231439	0.894324	0.27624	0.0255931						#REF!	#REF!	#REF!		#REF!
	HORVU.MOREX.r2.7HG0622070.1	L-galactono-1,4-lactone dehydrogenase	chr7H	629420005	629420406			0.648593	39.4941	0.168146	0.233234	6.79211	0.099978	19.3987	0.139546	0.571313	9.42699	-2.68215	0.01582	-1.03278	8.52e-07	-0.218598	0.915452	1.23283	0.136103	-0.31577	0.904123	-7.17876	4.20051e-16	7.01977	1.15309e-19	-1.91547	0.049118	-5.52939	1.85416e-55	7.83395	9.94058e-30	-0.464043	1						#REF!	#REF!	#REF!		#REF!
Ascorbate degradation	HORVU.MOREX.r2.5HG0394350.1	Ascorbate oxidase	chr5H	411057773	411062318			0.290447	0.741063	0.576747	3.68001	0.173742	1.02878	0.504244	0.231346	1.44522	0.768483	1.83092	4.72e-05	-0.567379	0.351507	-1.28378	0.02089	-1.39778	0.000175859	2.43193	0.161223	1.45735	0.000379641	1.04157	0.049091	-2.55614	2.32958e-08	-0.940955	0.0608349	0.325166	0.564568	-2.67014	5.90246e-12		AT4G39830.1	At4g39830 [Source:UniProtKB/TrEMBL;Acc:O65670]	AT5G21105.1	L-ascorbate oxidase [Source:UniProtKB/TrEMBL;Acc:F4K6Z5]	BRADI4G28950.1	#REF!	BRADI4G34690.1		OS09T0365900-01
	HORVU.MOREX.r2.5HG0409600.1	Ascorbate oxidase	chr5H	496445363	496447465			0.00625443	0.0100003	0.0155659	0.146512	0	0	0.0147925	0	0.0082638	0	-0.410782	NA	0.456106	NA	-1.27698	NA	-3.88389	NA	NA	NA	-0.959354	0.749035	1.1785	0.689062	-0.597332	NA	-0.0924655	NA	-0.554585	NA	-3.20424	0.259479		AT4G39830.1	At4g39830 [Source:UniProtKB/TrEMBL;Acc:O65670]	AT5G21105.1	L-ascorbate oxidase [Source:UniProtKB/TrEMBL;Acc:F4K6Z5]	#REF!	#REF!	#REF!		#REF!
	HORVU.MOREX.r2.5HG0409640.1	Ascorbate oxidase	chr5H	496457445	496459257			0.00633097	0.030368	0	0.0702499	0.00539376	0.00780714	0.00748674	0	0.0250948	0.00667197	0.310558	NA	-1.76354	NA	0	NA	-1.51232	NA	0	NA	0.482079	0.921745	0.458412	NA	-1.95714	NA	-1.59202	NA	2.35559	NA	-3.6031	0.332407		AT4G39830.1	At4g39830 [Source:UniProtKB/TrEMBL;Acc:O65670]	AT5G21105.1	L-ascorbate oxidase [Source:UniProtKB/TrEMBL;Acc:F4K6Z5]	BRADI4G34690.1	#REF!	BRADI4G28950.1		OS09T0507300-01
	HORVU.MOREX.r2.5HG0409680.1	Ascorbate oxidase	chr5H	496495463	496497275			0	0	0.283614	0.366861	0	0	0	0.0735544	0.451707	0	0	1	0	1	-1.87012	0.0252731	0.260203	0.717647	0	1	0	1	-3.84763	0.00443615	-2.49968	0.000560302	0	1	-5.69421	4.09233e-05	-0.36936	0.913301						BRADI4G34690.1	#REF!	BRADI4G28950.1		OS09T0507300-01
Protein glutatthionylation/deglutahionylation	HORVU.MOREX.r2.1HG0002010.1	Glutathione s-transferase	chr1H	4837151	4838486			0	1.36712	0.166901	0.682118	0.199968	0.0413489	0.257738	0.0649277	0.42088	0.0530051	1.75333	0.46243	-2.42432	0.00236374	-1.33904	0.426177	-0.759455	0.351577	-1.83936	NA	-2.21439	0.110896	1.91001	0.130823	-2.59958	0.0280627	-6.39203	1.98487e-07	2.99529	0.000232194	-2.01999	0.0328571		AT3G62760.1	Glutathione S-transferase F13 [Source:UniProtKB/Swiss-Prot;Acc:Q9LZI9]	AT1G02930.1	Glutathione S-transferase F6 [Source:UniProtKB/Swiss-Prot;Acc:P42760]	BRADI3G35620.1	#REF!	BRADI2G13110.1		OS01T0371500-01
	HORVU.MOREX.r2.1HG0002460.1	Glutathione S-transferase	chr1H	5592511	5593297			7.07166	30.3922	14.9308	12.053	8.1699	6.0373	20.1439	12.8406	9.77484	3.29223	-0.196993	0.513372	-0.587851	0.00559013	-0.129767	0.66421	-0.368623	0.083384	-0.667257	0.160607	-1.31934	1.59772e-12	0.509161	0.0083594	0.55644	0.00549163	-1.71019	3.09258e-19	0.967246	4.36554e-07	0.317584	0.226371		AT1G10360.1	Glutathione S-transferase U18 [Source:UniProtKB/Swiss-Prot;Acc:Q9FUS9]	AT1G10370.1	Glutathione S-transferase U17 [Source:UniProtKB/Swiss-Prot;Acc:Q9FUS8]	BRADI3G61100.1	#REF!	BRADI3G31720.1		OS10T0529800-00
	HORVU.MOREX.r2.1HG0006240.1	Glutathione S-transferase	chr1H	16893291	16898533			73.399	84.0043	52.2383	50.6875	108.732	75.8732	67.5763	44.7661	55.0633	162.609	0.0608708	0.794905	-0.323827	0.0473216	-0.169599	0.347521	0.0450417	0.805144	-0.130572	0.851979	0.590228	3.25115e-06	0.474152	0.000376115	-0.154618	0.326251	0.205531	0.18536	0.62838	6.40508e-06	0.0600229	1	DHAR-like functions	AT1G75270.1	Glutathione S-transferase DHAR2 [Source:UniProtKB/Swiss-Prot;Acc:Q9FRL8]	AT5G16710.1	DHAR3 [Source:UniProtKB/TrEMBL;Acc:A0A178UIL9]	#REF!	#REF!	#REF!		#REF!
	HORVU.MOREX.r2.1HG0013750.1	Glutathione S-transferase	chr1H	53667376	53668325			326.708	294.035	749.626	681.609	384.504	81.1333	212.486	995.561	869.627	205.078	-1.94787	6.1e-16	-0.469652	0.156489	0.484889	0.108094	0.263199	0.378461	-0.874864	2.21694e-07	-0.96804	7.83778e-05	-2.36213	9.83063e-24	0.367111	0.195657	0.510179	0.0754459	-1.40759	7.37244e-08	0.14542	0.973418		AT3G62760.1	Glutathione S-transferase F13 [Source:UniProtKB/Swiss-Prot;Acc:Q9LZI9]	AT1G02930.1	Glutathione S-transferase F6 [Source:UniProtKB/Swiss-Prot;Acc:P42760]	BRADI2G13110.1	#REF!	BRADI2G13060.1		OS01T0371200-01
	HORVU.MOREX.r2.1HG0016790.1	Glutathione S-transferase	chr1H	75269739	75270489	Igri, stage III	Cluster 4	3.55665	2.73999	21.1837	41.7177	3.9254	0.677827	2.21768	44.9949	156.401	2.04448	-2.32417	1.27e-05	-0.303539	0.708883	1.21226	0.011979	1.81583	2.37e-05	-0.406751	0.405229	-1.29499	0.0166195	-4.52008	5.46382e-26	-2.57355	0.000277732	0.725643	0.189747	-3.00427	2.14449e-10	-0.96999	0.0661887						#REF!	#REF!	#REF!		OS01T0369700-01
	HORVU.MOREX.r2.1HG0016800.1	Glutathione S-transferase	chr1H	75377295	75378052	Igri, stage III	Cluster 4	0.402368	5.42989	6.78952	24.844	2.20765	0.138932	2.66462	28.7552	169.018	0.983774	-1.49523	0.0882438	-1.02783	0.00469723	2.22937	1.21e-16	2.68005	2.9e-26	-0.548443	0.452675	-3.83631	1.91997e-09	-3.6228	1.55983e-38	-2.33067	3.10803e-20	-3.36891	8.56715e-16	-0.365602	0.316184	-1.87998	8.76073e-12						BRADI2G35950.1	#REF!	BRADI2G35980.1		#REF!
	HORVU.MOREX.r2.1HG0040490.1	Glutathione S-transferase	chr1H	346063705	346064502			0	0	0.0381891	0.416208	0.026146	0	0.0544375	0.118851	1.37865	0	0	1	2.0094	0.408866	1.74135	0.391994	1.6521	0.0728153	-1.64647	NA	-1.55085	0.410321	-1.27866	0.426536	-3.36015	0.000970817	0	1	-1.54671	0.498598	-3.44941	0.0311775		AT1G10360.1	Glutathione S-transferase U18 [Source:UniProtKB/Swiss-Prot;Acc:Q9FUS9]	AT1G10370.1	Glutathione S-transferase U17 [Source:UniProtKB/Swiss-Prot;Acc:Q9FUS8]	BRADI3G31737.1	#REF!	BRADI3G31727.1		OS10T0528100-01
	HORVU.MOREX.r2.1HG0040510.1	Glutathione S-transferase	chr1H	346112216	346113078			0.319528	6.10644	0.549089	2.25115	2.68337	0.544138	1.9073	0.39284	0.341767	3.88051	0.746808	0.474713	-1.65798	0.0207709	-0.349534	0.775983	-2.80919	6.03e-05	0.070871	0.976946	-1.4161	0.0366945	2.09261	0.0026017	0.44708	0.662571	-3.82089	2.02831e-08	3.40106	3.28649e-07	-2.01258	0.00527162						#REF!	#REF!	#REF!		OS10T0528100-01
	HORVU.MOREX.r2.1HG0040550.1	Glutathione S-transferase	chr1H	346334581	346335375		Cluster 5	0.198637	44.9776	5.98941	13.1306	18.7457	0.0942127	73.56	15.4446	88.2452	2.56035	-1.04524	0.387632	0.710049	0.0189184	1.36889	3.23e-07	2.66328	8.57e-29	-2.0591	0.000421222	-9.18866	2.41268e-39	2.19934	5.85787e-20	-2.43276	2.60125e-24	-7.43338	5.94626e-54	2.85818	5.21989e-27	-1.13837	4.39075e-05		AT1G10360.1	Glutathione S-transferase U18 [Source:UniProtKB/Swiss-Prot;Acc:Q9FUS9]	AT1G10370.1	Glutathione S-transferase U17 [Source:UniProtKB/Swiss-Prot;Acc:Q9FUS8]	BRADI3G31777.1	#REF!	BRADI3G31787.1		OS10T0530200-01
	HORVU.MOREX.r2.1HG0040610.1	Glutathione S-transferase	chr1H	346457778	346458577			0.076399	0.610777	0.076056	0.207226	0.0650892	0.0565276	0.469801	0	0.201888	0.0483084	-0.350177	0.92522	-0.404207	0.783757	-2.34944	0.235926	-0.100884	0.949338	0	NA	-2.61968	0.0331435	4.87805	0.000359636	-3.63747	0.0139399	-2.67372	0.0178038	2.93282	0.0119358	-1.38891	0.491938						BRADI3G31810.1	#REF!	BRADI3G31777.1		OS10T0528400-01
	HORVU.MOREX.r2.1HG0040620.1	Glutathione S-transferase	chr1H	346552571	346553356	Igri, stage III	Cluster 4	0.15204	0.596697	4.21392	21.8638	1.81345	0.238624	0.653804	21.5719	95.6401	0.74288	0.711312	0.532747	0.130786	0.908082	2.5795	1.71e-09	2.06268	7.68e-07	-0.814214	0.395312	-1.02306	0.142007	-5.25542	6.06871e-30	-1.88814	6.38225e-06	-1.60358	0.0364802	-2.80671	2.39688e-07	-2.40496	3.63102e-08		AT1G10360.1	Glutathione S-transferase U18 [Source:UniProtKB/Swiss-Prot;Acc:Q9FUS9]	AT1G10370.1	Glutathione S-transferase U17 [Source:UniProtKB/Swiss-Prot;Acc:Q9FUS8]	BRADI3G31820.1	#REF!	BRADI5G19400.1		OS10T0529400-01
	HORVU.MOREX.r2.1HG0040630.1	Glutathione S-transferase	chr1H	346577249	346578046		Cluster 4	0.0152156	0.121642	0.302946	3.77067	0.311115	0.0375267	0.16194	1.92492	16.5255	0.112246	1.03312	0.707299	0.405532	0.815289	2.83644	3.13e-06	2.03449	3.1e-06	-1.40316	0.333069	-1.68162	0.243086	-3.78888	2.23501e-08	-2.84131	8.70507e-11	-2.3092	0.130113	-1.35797	0.190886	-3.64325	4.88394e-10		AT1G10370.1	Glutathione S-transferase U17 [Source:UniProtKB/Swiss-Prot;Acc:Q9FUS8]	AT1G10360.1	Glutathione S-transferase U18 [Source:UniProtKB/Swiss-Prot;Acc:Q9FUS9]	#REF!	#REF!	#REF!		OS10T0530400-01
	HORVU.MOREX.r2.1HG0040640.1	Glutathione S-transferase	chr1H	346578640	346579447			0.290316	2.71185	2.20562	8.40206	2.187	0.0188425	1.57203	7.0615	22.4297	1.6908	-3.63957	0.00600983	-0.798564	0.0429407	1.76202	6.79e-10	1.3364	6.56e-08	-0.227483	0.826717	-5.68458	3.75105e-07	-2.30703	1.60826e-15	-1.49121	1.69622e-09	-2.84358	2.93363e-10	0.253556	0.534499	-1.91683	1.39221e-11		AT1G10370.1	Glutathione S-transferase U17 [Source:UniProtKB/Swiss-Prot;Acc:Q9FUS8]	AT1G59700.1	Glutathione S-transferase U16 [Source:UniProtKB/Swiss-Prot;Acc:Q9XIF8]	BRADI3G31860.1	#REF!	BRADI3G31850.1		OS10T0530400-01
	HORVU.MOREX.r2.1HG0040650.1	Glutathione S-transferase	chr1H	346655467	346656252		Cluster 3	5.1236	51.0243	258.277	147.435	42.7486	4.50468	33.9227	233.209	87.3372	22.5649	-0.0740645	0.981603	-0.582792	0.616206	-0.00684954	1	-0.809736	0.335848	-0.226489	0.709334	-2.4831	0.000454251	-2.95398	2.76706e-05	1.60195	0.0338961	-2.99182	8.53906e-05	-2.37804	0.00217857	0.799068	0.546472		AT1G10360.1	Glutathione S-transferase U18 [Source:UniProtKB/Swiss-Prot;Acc:Q9FUS9]	AT1G10370.1	Glutathione S-transferase U17 [Source:UniProtKB/Swiss-Prot;Acc:Q9FUS8]	BRADI3G31870.1	#REF!	BRADI3G31880.1		OS10T0530900-01
	HORVU.MOREX.r2.1HG0040660.1	Glutathione S-transferase	chr1H	346746132	346747043		Cluster 4	0.393103	1.00947	0.459526	1.16025	0.99458	0.0293795	0.788866	0.876524	5.71336	0.263631	-3.68247	0.00735495	-0.342947	0.720879	0.955646	0.208473	2.2047	1.7e-05	-0.909059	0.511505	-4.33858	0.000346622	-0.206809	0.791198	-2.58714	6.05029e-07	-0.99906	0.14283	1.09178	0.108735	-1.33809	0.0577695		AT1G10370.1	Glutathione S-transferase U17 [Source:UniProtKB/Swiss-Prot;Acc:Q9FUS8]	AT1G10360.1	Glutathione S-transferase U18 [Source:UniProtKB/Swiss-Prot;Acc:Q9FUS9]	#REF!	#REF!	#REF!		OS10T0530900-01
	HORVU.MOREX.r2.1HG0043250.1	Glutathione S-transferase	chr1H	368661860	368662741			0	0.0887382	0.0690624	0.0171064	0.0118208	0	0	0.0179111	0	0.0877326	0	NA	-2.90958	NA	-1.52177	NA	-0.688045	NA	1.60015	NA	0	NA	-0.984272	NA	0.845354	NA	-2.73799	NA	0.403533	NA	1.67908	1						BRADI3G32360.1	#REF!	BRADI1G76090.1		OS10T0543800-00
	HORVU.MOREX.r2.1HG0049670.1	Glutathione S-transferase	chr1H	416381012	416389206			0.129605	0.207227	0.521784	0.422979	0.058457	0.169226	0.36964	0.314933	0.171243	0.0562412	0.397812	0.713371	0.842383	0.276538	-0.68553	0.309111	-1.35623	0.0263055	0.593929	0.898767	-0.720213	0.256907	0.163514	0.826813	0.969588	0.146679	-0.275641	0.7615	-1.3644	0.025613	0.298887	0.942903		AT3G55040.1	Glutathione S-transferase L2, chloroplastic [Source:UniProtKB/Swiss-Prot;Acc:Q9M2W2]	AT5G02790.1	Glutathione S-transferase L3 [Source:UniProtKB/Swiss-Prot;Acc:Q9LZ06]	BRADI3G51077.1	#REF!	BRADI3G51077.1		#REF!
	HORVU.MOREX.r2.1HG0053010.1	Glutathione S-transferase	chr1H	436484922	436485827		Cluster 5	0.0653666	24.9374	0.455512	4.98056	1.10266	0.257946	12.6463	0.421913	6.02843	0.60621	1.99834	0.0356951	-0.976001	2.97e-10	-0.05244	0.958593	0.216101	0.306073	0.281163	0.951025	-5.1949	4.72922e-40	4.80009	7.64846e-50	-3.71	4.87224e-29	-8.16924	2.00199e-33	5.72365	3.1707e-76	-3.44146	1.3483e-26		AT3G09270.1	Glutathione S-transferase U8 [Source:UniProtKB/Swiss-Prot;Acc:Q9SR36]	AT2G29420.1	Glutathione S-transferase U7 [Source:UniProtKB/Swiss-Prot;Acc:Q9ZW24]	BRADI2G25376.1	#REF!	BRADI4G32610.1		OS05T0412800-01
	HORVU.MOREX.r2.2HG0098340.1	Glutathione S-transferase	chr2H	66194864	66195565			0.0464271	0.866051	0.943631	1.90802	0.224141	0.0190841	0.860144	0.519422	1.30865	0.179402	-0.988043	0.705438	-0.02032	0.995894	-0.669393	0.495124	-0.613594	0.408991	0.262297	0.959831	-4.80156	0.000122963	0.522934	0.53047	-1.08707	0.144863	-3.83384	0.000674645	-0.126139	0.907485	-1.03127	0.238326						#REF!	#REF!	#REF!		OS10T0530400-01
	HORVU.MOREX.r2.2HG0114750.1	Glutathione S-transferase	chr2H	204229285	204230010		Cluster 6	0.867918	0.861348	0.428287	3.26556	0.573699	0.129173	0.300831	0.598837	25.4461	0.851586	-2.71072	0.000599222	-1.48594	0.0403078	0.515973	0.557341	2.86336	3.62e-13	0.7115	0.729185	-0.807275	0.386543	-1.06424	0.118564	-5.28408	9.25954e-31	0.417505	0.53028	0.937675	0.155192	-2.93669	2.32283e-08		AT1G10370.1	Glutathione S-transferase U17 [Source:UniProtKB/Swiss-Prot;Acc:Q9FUS8]	AT1G10360.1	Glutathione S-transferase U18 [Source:UniProtKB/Swiss-Prot;Acc:Q9FUS9]	BRADI3G31827.1	#REF!	BRADI2G04497.1		OS10T0527400-01
	HORVU.MOREX.r2.2HG0139810.1	Glutathione S-transferase	chr2H	490787935	490788832			5.93568	8.96823	13.502	20.8132	24.1599	5.38904	7.48618	12.3372	13.6167	14.5624	-0.130394	0.678167	-0.260147	0.305145	-0.0299161	0.929068	-0.682941	3.73e-05	-0.61073	0.0746199	-0.0527813	0.850515	-0.855	8.09169e-07	0.0208218	0.949312	-0.182534	0.429139	-0.624769	0.000924172	-0.632203	0.000304132		AT1G77290.1	Glutathione S-transferase TCHQD [Source:UniProtKB/Swiss-Prot;Acc:O80662]	AT4G02520.1	Glutathione S-transferase F2 [Source:UniProtKB/Swiss-Prot;Acc:P46422]	BRADI5G10570.1	Glutathione S-transferase family protein [Source:Projected from Arabidopsis thaliana (AT1G77290) TAIR;Acc:AT1G77290]	BRADI2G59860.1		OS04T0435500-01
	HORVU.MOREX.r2.2HG0155370.1	Glutathione S-transferase	chr2H	596539136	596540127			0.793712	4.44177	1.00826	2.01832	1.12702	0.836041	3.79356	0.98192	2.03188	0.540216	0.13432	0.924775	-0.226733	0.761102	0.0457247	0.970222	-0.0749254	0.909191	-0.841058	0.53345	-1.75629	0.000164772	1.82297	9.6886e-05	-0.871492	0.101775	-2.11734	1.27373e-05	2.09543	1.62082e-05	-0.992143	0.0978436		AT3G62760.1	Glutathione S-transferase F13 [Source:UniProtKB/Swiss-Prot;Acc:Q9LZI9]	AT2G02930.1	Glutathione S-transferase F3 [Source:UniProtKB/Swiss-Prot;Acc:Q9SLM6]	#REF!	#REF!	#REF!		OS01T0371200-01
	HORVU.MOREX.r2.2HG0168770.1	Glutathione S-transferase	chr2H	640462203	640463036			6.69349	1.32889	0.461713	0.365965	0.872462	6.89984	1.77264	0.364021	0.764775	2.53382	0.0768209	0.92522	0.411651	0.460677	-0.295558	0.752516	0.989077	0.0816987	0.864286	0.418781	2.37494	2.78897e-14	2.19215	4.87948e-06	-0.9383	0.105864	2.70977	2.78576e-14	1.48494	0.00258163	0.346334	0.940277		AT1G10360.1	Glutathione S-transferase U18 [Source:UniProtKB/Swiss-Prot;Acc:Q9FUS9]	AT1G10370.1	Glutathione S-transferase U17 [Source:UniProtKB/Swiss-Prot;Acc:Q9FUS8]	BRADI1G34727.1	#REF!	BRADI2G40790.1		#REF!
	HORVU.MOREX.r2.2HG0176980.1	Glutathione S-transferase	chr2H	663149447	663149659			0	0.0815517	0.0634693	0.188652	0	1.88691	10.6156	13.366	18.0607	0.483765	5.6585	2.15e-06	6.91303	1.88e-07	7.46936	2.52e-11	6.52049	8.21e-13	3.70656	0.0905532	-2.06832	1.7524e-08	-0.421645	0.170017	-0.328392	0.291352	-0.813786	0.728854	0.13469	0.973904	-1.27726	0.745872		AT1G27130.1	Glutathione S-transferase U13 [Source:UniProtKB/Swiss-Prot;Acc:Q9FUS6]	AT1G10360.1	Glutathione S-transferase U18 [Source:UniProtKB/Swiss-Prot;Acc:Q9FUS9]	BRADI3G31777.1	#REF!	BRADI5G19400.1		OS10T0527800-01
	HORVU.MOREX.r2.2HG0177000.1	Glutathione S-transferase	chr2H	663169604	663170957			0	0	0.0129492	0.0769789	0	0	0	0	0.0687463	0	0	NA	0	NA	-0.5877	NA	-0.287482	NA	0	NA	0	NA	0	NA	-2.64768	NA	0	NA	-0.8271	NA	-2.34746	0.956868						#REF!	#REF!	#REF!		OS10T0528100-01
	HORVU.MOREX.r2.2HG0178440.1	Glutathione S-transferase	chr2H	667300558	667301353			0	0	0.0590348	0.331446	0.0404178	0	0.037401	0.0816558	1.27454	0.0999921	0	1	1.41892	0.60839	0.561793	0.813935	1.87209	0.0205309	1.50311	NA	-0.960377	0.653262	-1.24298	0.497405	-3.82251	0.000222382	0	1	-2.10011	0.288323	-2.51222	0.0872883		AT1G78380.1	GSTU19 [Source:UniProtKB/TrEMBL;Acc:A0A178W4K6]	AT1G17180.1	Glutathione S-transferase U25 [Source:UniProtKB/Swiss-Prot;Acc:Q9SHH7]	BRADI1G28340.1	#REF!	BRADI1G06450.1		OS07T0152700-00
	HORVU.MOREX.r2.2HG0178450.1	Glutathione S-transferase	chr2H	667316869	667317774			0	0	0	0.082681	0.0142835	0	0	0.0216426	2.19301	0.0353367	0	1	0	1	0.854976	0.949623	4.66264	0.559085	-0.698966	NA	0	1	-0.984265	0.924415	-6.19031	0.424791	0	1	0	1	-2.38265	1		AT1G78370.1	Glutathione S-transferase U20 [Source:UniProtKB/Swiss-Prot;Acc:Q8L7C9]	AT1G17170.1	Glutathione S-transferase U24 [Source:UniProtKB/Swiss-Prot;Acc:Q9SHH6]	#REF!	#REF!	#REF!		#REF!
	HORVU.MOREX.r2.2HG0178460.1	Glutathione S-transferase	chr2H	667332551	667333496			0	0	0.0192578	0.171722	0.0527389	0	0.0366019	0.399555	0.8588	0.0326185	0	1	1.41927	0.630583	4.08268	0.0111708	2.20142	0.0447284	-2.6177	NA	-0.960718	0.670943	-3.49052	0.0209504	-1.00064	0.380473	0	1	-0.827105	0.752	-2.8819	0.137123		AT1G78380.1	GSTU19 [Source:UniProtKB/TrEMBL;Acc:A0A178W4K6]	AT1G17180.1	Glutathione S-transferase U25 [Source:UniProtKB/Swiss-Prot;Acc:Q9SHH7]	BRADI1G28340.1	#REF!	BRADI1G06450.1		OS07T0152700-00
	HORVU.MOREX.r2.2HG0178470.1	Glutathione S-transferase	chr2H	667339549	667340321	Igri, stage III	Cluster 6	0	0	0.205768	2.24258	0.281756	0.0407825	0.0586633	2.43345	67.6855	0.348527	1.75352	0.445996	1.99902	0.358764	3.69586	5.99e-10	4.8311	2.01e-50	0.0437803	0.99125	-0.0974928	0.984934	-5.55648	5.13752e-09	-4.58257	5.63969e-46	0	1	-3.85965	0.00861402	-3.44733	1.55841e-08		AT1G78370.1	Glutathione S-transferase U20 [Source:UniProtKB/Swiss-Prot;Acc:Q8L7C9]	AT1G78380.1	GSTU19 [Source:UniProtKB/TrEMBL;Acc:A0A178W4K6]	BRADI1G28340.1	#REF!	BRADI1G06450.1		OS07T0152700-00
	HORVU.MOREX.r2.3HG0189160.1	Glutathione S-transferase	chr3H	18341002	18345006			0.144502	0.819166	0.855492	2.26748	0.518557	0.145796	0.647282	0.644409	1.10506	0.419939	0.0335109	0.998866	-0.322597	0.49754	-0.32911	0.466682	-1.09391	0.000112203	0.323208	0.793503	-1.7287	2.07647e-05	-0.110506	0.80631	-0.638859	0.0560816	-2.08481	1.60192e-07	-0.117019	0.796836	-1.40366	1.54927e-06		AT2G30870.1	Glutathione S-transferase F10 [Source:UniProtKB/Swiss-Prot;Acc:P42761]	AT2G30860.1	GSTF9 [Source:UniProtKB/TrEMBL;Acc:A0A178VP05]	BRADI3G42270.1	#REF!	BRADI3G42270.1		OS09T0544400-00
	HORVU.MOREX.r2.3HG0233440.1	Glutathione S-transferase	chr3H	447599569	447600401			0.319528	0.0486569	0.113605	0.581546	0.116668	0.0187634	0.0899668	0.137494	0.502599	0.128281	-3.73587	0.010275	0.892548	0.701405	0.389782	0.832702	-0.251392	0.798578	-0.227044	0.962697	-1.55579	0.343724	-0.78555	0.561614	-1.68875	0.0782651	3.07263	0.0266895	-1.28832	0.455193	-2.32992	0.0279114		AT1G10360.1	Glutathione S-transferase U18 [Source:UniProtKB/Swiss-Prot;Acc:Q9FUS9]	AT1G59700.1	Glutathione S-transferase U16 [Source:UniProtKB/Swiss-Prot;Acc:Q9XIF8]	BRADI2G47110.1	#REF!	BRADI3G31820.1		OS01T0692100-01
	HORVU.MOREX.r2.3HG0241870.1	Glutathione S-transferase	chr3H	505173226	505175082			0.0330713	0.0264391	0.0205768	0.0203871	0.0986146	0.0611737	0.0391088	0	0.524355	0.052279	0.881328	0.788853	0.45803	0.908727	-0.587703	0.867383	4.33143	0.0127207	-1.06321	NA	1.07485	0.643995	1.18042	0.639788	-4.89546	0.00406	0.65155	0.830774	0.134691	0.980795	0.0236672	1		AT3G62760.1	Glutathione S-transferase F13 [Source:UniProtKB/Swiss-Prot;Acc:Q9LZI9]	AT1G02930.1	Glutathione S-transferase F6 [Source:UniProtKB/Swiss-Prot;Acc:P42760]	BRADI2G50760.3	#REF!	BRADI2G13110.1		OS01T0764000-01
	HORVU.MOREX.r2.3HG0241930.1	Glutathione S-transferase	chr3H	505332077	505335066			188.502	96.6513	91.1663	51.0836	114.36	108.774	85.276	86.898	88.5257	118.333	-0.731694	0.0481476	-0.18411	0.741921	-0.0732849	0.900366	0.722163	0.0333557	0.106189	0.813956	0.772808	0.0170637	-0.112291	0.800201	0.0946784	0.840116	1.32039	9.33624e-05	-0.0014662	1	0.890127	0.0136774		AT3G62760.1	Glutathione S-transferase F13 [Source:UniProtKB/Swiss-Prot;Acc:Q9LZI9]	AT1G02930.1	Glutathione S-transferase F6 [Source:UniProtKB/Swiss-Prot;Acc:P42760]	#REF!	#REF!	#REF!		OS01T0764000-01
	HORVU.MOREX.r2.3HG0260240.1	Glutathione S-transferase	chr3H	586539934	586542889	Igri, stages II, III	Cluster 5	2.95423	17.0658	70.3618	76.8607	13.8294	1.99781	13.561	193.43	339.927	11.0976	-0.507342	0.209972	-0.332074	0.379813	1.55983	1.45e-10	2.05512	4.04e-18	-0.0640011	0.947283	-2.34184	9.27106e-17	-3.98756	6.65557e-64	-0.614875	0.0183121	-2.16657	1.98253e-14	-2.09566	1.23116e-15	-0.119584	1		AT1G10370.1	Glutathione S-transferase U17 [Source:UniProtKB/Swiss-Prot;Acc:Q9FUS8]	AT1G10360.1	Glutathione S-transferase U18 [Source:UniProtKB/Swiss-Prot;Acc:Q9FUS9]	#REF!	#REF!	#REF!		OS10T0530400-01
	HORVU.MOREX.r2.3HG0260250.1	Glutathione S-transferase	chr3H	586561683	586562381			0.0310842	0.248505	0.0193404	0.0958106	0.039724	0.0958301	0.257313	0.040127	0.841951	0.180172	1.63346	0.408185	0.0600514	0.976701	0.845344	0.759285	3.04276	0.00117747	0.561987	NA	-1.00191	0.37237	2.55584	0.0609522	-4.22536	0.000603249	-2.57531	0.0700616	3.34113	0.0176421	-2.02794	0.355148		AT1G10370.1	Glutathione S-transferase U17 [Source:UniProtKB/Swiss-Prot;Acc:Q9FUS8]	AT1G10360.1	Glutathione S-transferase U18 [Source:UniProtKB/Swiss-Prot;Acc:Q9FUS9]	BRADI2G42260.1	#REF!	BRADI3G31850.1		OS10T0530400-01
	HORVU.MOREX.r2.3HG0260290.1	Glutathione S-transferase	chr3H	586630353	586631057			0.785902	2.16823	0.210934	3.55282	0.236315	0.266041	2.02276	0.377962	5.53809	1.05559	-1.56285	0.0106314	-0.0814088	0.906304	0.88206	0.320982	0.564595	0.096685	2.53928	0.0741733	-2.51376	7.00506e-07	2.34664	6.27096e-07	-3.7519	2.50357e-17	-1.03232	0.0126923	3.31011	5.41279e-09	-4.06936	1.10152e-13		AT1G10360.1	Glutathione S-transferase U18 [Source:UniProtKB/Swiss-Prot;Acc:Q9FUS9]	AT1G10370.1	Glutathione S-transferase U17 [Source:UniProtKB/Swiss-Prot;Acc:Q9FUS8]	BRADI2G42260.1	#REF!	BRADI3G31850.1		OS10T0530400-01
	HORVU.MOREX.r2.3HG0262010.1	Glutathione S-transferase	chr3H	591921664	591922537			0.0323331	0.0516979	0.32188	0.717553	0.0275467	0	0	0.208696	0.811697	0	-1.13749	0.688872	-1.87031	0.435073	-0.467663	0.758039	0.101878	0.926284	-1.5693	NA	0	1	-4.08336	0.00405657	-1.72139	0.0609958	-0.250745	0.937375	-2.6807	0.0690082	-1.15185	0.345011		AT3G62760.1	Glutathione S-transferase F13 [Source:UniProtKB/Swiss-Prot;Acc:Q9LZI9]	AT3G03190.1	Glutathione S-transferase F11 [Source:UniProtKB/Swiss-Prot;Acc:Q96324]	#REF!	#REF!	#REF!		OS01T0933900-01
	HORVU.MOREX.r2.3HG0262040.1	Glutathione S-transferase	chr3H	592064338	592065211			0.226332	0.465282	1.91116	3.90668	0.137733	0.0797443	0.0573538	1.41913	4.84882	0.0681494	-1.48695	0.237819	-3.04584	0.00982813	-0.302038	0.667416	0.258043	0.614527	-0.913089	0.833641	0.902775	0.556179	-4.80529	1.14294e-06	-1.56981	0.000238289	-0.65611	0.421447	-2.06149	0.000264532	-1.00973	0.0409834		AT3G03190.1	Glutathione S-transferase F11 [Source:UniProtKB/Swiss-Prot;Acc:Q96324]	AT3G62760.1	Glutathione S-transferase F13 [Source:UniProtKB/Swiss-Prot;Acc:Q9LZI9]	BRADI2G59840.1	#REF!	BRADI2G59850.1		OS01T0933900-01
	HORVU.MOREX.r2.3HG0262060.1	Glutathione S-transferase	chr3H	592090817	592091978			466.374	203.679	196.748	165.01	60.4418	274.463	97.8981	179.73	261.291	70.8779	-0.738424	0.00263687	-1.05145	3.45e-05	-0.0610791	0.881566	0.596049	0.0124136	0.0923239	0.806011	1.89438	9.42247e-19	-1.00497	8.14778e-06	-0.371566	0.144164	1.58135	1.37849e-11	-0.0146029	0.982367	0.285562	0.457583		AT3G62760.1	Glutathione S-transferase F13 [Source:UniProtKB/Swiss-Prot;Acc:Q9LZI9]	AT2G47730.1	Glutathione S-transferase F8, chloroplastic [Source:UniProtKB/Swiss-Prot;Acc:Q96266]	BRADI2G59850.1	#REF!	BRADI2G59860.1		OS01T0933900-01
	HORVU.MOREX.r2.3HG0262640.1	Glutathione S-transferase	chr3H	594210908	594211717			0.0134123	0.150116	0.517392	3.52221	0.102841	0	0.0951648	0.0346281	2.2506	0.0282694	-0.410799	0.92522	-0.651443	0.671329	-3.83036	0.00269712	-0.740971	0.136296	-3.47829	0.245659	-2.55572	0.0739175	1.35034	0.386105	-5.85873	2.11088e-07	-2.79636	0.0487775	-1.82857	0.0283374	-2.76934	6.12826e-08		AT3G09270.1	Glutathione S-transferase U8 [Source:UniProtKB/Swiss-Prot;Acc:Q9SR36]	AT2G29420.1	Glutathione S-transferase U7 [Source:UniProtKB/Swiss-Prot;Acc:Q9ZW24]	#REF!	#REF!	#REF!		OS01T0950000-01
	HORVU.MOREX.r2.3HG0266820.1	Glutathione S-transferase	chr3H	604002210	604003010			0	0.427969	0.0979635	1.55296	0.228039	0.058248	0.279288	0.182927	2.01791	0.613937	2.34183	0.234516	-0.629514	0.571822	1.01762	0.480822	0.308547	0.652328	-0.277967	0.954533	-1.823	0.123904	0.438688	0.677083	-3.26187	3.98809e-06	-4.79434	0.000172714	2.08583	0.0374451	-3.97095	8.66445e-06		AT3G09270.1	Glutathione S-transferase U8 [Source:UniProtKB/Swiss-Prot;Acc:Q9SR36]	AT2G29420.1	Glutathione S-transferase U7 [Source:UniProtKB/Swiss-Prot;Acc:Q9ZW24]	BRADI2G60760.1	#REF!	BRADI1G60587.1		OS01T0949800-01
	HORVU.MOREX.r2.3HG0267120.1	Glutathione S-transferase	chr3H	605439116	605440257			0	0.0255074	0.0794065	0.216355	0.0679566	0	0.0188653	0.0823752	0.126469	0.0336244	0	NA	-0.263981	0.950496	0.0358525	0.994826	-0.81651	0.632119	-1.23414	NA	-0.239267	0.950995	-1.88576	0.354339	-0.550495	NA	-0.813801	0.77201	-1.58592	0.488185	-1.40286	0.637025		AT3G09270.1	Glutathione S-transferase U8 [Source:UniProtKB/Swiss-Prot;Acc:Q9SR36]	AT2G29420.1	Glutathione S-transferase U7 [Source:UniProtKB/Swiss-Prot;Acc:Q9ZW24]	BRADI1G60587.1	#REF!	BRADI2G60765.1		OS01T0950000-01
	HORVU.MOREX.r2.3HG0267130.1	Glutathione S-transferase	chr3H	605443258	605444346			0.0267256	0	0	0.197702	0	0	0.0158023	0.0172502	0.476709	0.0281651	-1.11234	0.727902	0.697813	0.851677	0.85499	0.794301	1.19422	0.413562	2.20868	NA	-0.239267	0.951428	-0.262934	0.931732	-4.35713	0.0079254	1.57088	0.534846	0	1	-4.0179	0.0348059		AT3G09270.1	Glutathione S-transferase U8 [Source:UniProtKB/Swiss-Prot;Acc:Q9SR36]	AT2G29420.1	Glutathione S-transferase U7 [Source:UniProtKB/Swiss-Prot;Acc:Q9ZW24]	BRADI1G60587.1	#REF!	BRADI2G60760.1		OS01T0949800-01
	HORVU.MOREX.r2.3HG0267140.1	Glutathione S-transferase	chr3H	605461784	605462482			0	0.0745515	0.0193404	0.0958106	0.145655	0.019166	0.0183795	0	0.0616061	0.0982755	1.03186	NA	-1.88699	NA	-0.587701	NA	-0.661139	NA	-1.65353	NA	0.482078	NA	-0.262934	NA	-1.93006	NA	-2.43677	NA	1.7577	NA	-2.0035	0.9777						#REF!	#REF!	#REF!		OS01T0949800-01
	HORVU.MOREX.r2.3HG0267180.1	Glutathione S-transferase	chr3H	605603456	605604238			0.0777106	0	0.135383	0.689836	0.0264826	0.172494	0.0551384	0.0601905	1.84818	0.0982755	1.16505	0.431577	1.99343	0.384847	-1.13016	0.529393	1.35785	0.0462139	0.0549552	NA	2.06882	0.104045	-0.258886	0.907549	-4.77896	7.09477e-06	2.8972	0.0897974	-3.38247	0.0372674	-2.29095	0.0191748		AT3G09270.1	Glutathione S-transferase U8 [Source:UniProtKB/Swiss-Prot;Acc:Q9SR36]	AT2G29420.1	Glutathione S-transferase U7 [Source:UniProtKB/Swiss-Prot;Acc:Q9ZW24]	BRADI2G60765.1	#REF!	BRADI1G60587.1		OS01T0949700-01
	HORVU.MOREX.r2.3HG0267220.1	Glutathione S-transferase	chr3H	605686100	605686891		Cluster 1	0.138101	34.6183	0.0572837	0.227022	5.07232	0.245991	14.8796	0.118851	0.162195	6.06414	0.850152	0.422031	-1.21553	0.000422573	1.12513	0.507115	-0.54764	0.583538	-0.270184	0.911283	-5.51289	2.2612e-28	6.86176	1.61835e-24	-0.31037	0.814101	-7.57858	3.48226e-39	9.20242	1.0135e-23	-1.98314	0.158311						BRADI2G60765.1	#REF!	BRADI1G60587.1		OS01T0950000-01
	HORVU.MOREX.r2.3HG0270560.1	Glutathione S-transferase	chr3H	614130092	614130845			0	0.0758538	0.0196783	0.0389937	0	0	0.0187005	0	0.0208941	0	0	NA	-1.70007	NA	-0.587698	NA	-0.662701	NA	0	NA	-0.239264	NA	0.458408	NA	-0.597327	NA	-2.24981	NA	1.57078	NA	-0.67233	1		AT3G09270.1	Glutathione S-transferase U8 [Source:UniProtKB/Swiss-Prot;Acc:Q9SR36]	AT2G29420.1	Glutathione S-transferase U7 [Source:UniProtKB/Swiss-Prot;Acc:Q9ZW24]	#REF!	#REF!	#REF!		OS01T0950000-01
	HORVU.MOREX.r2.3HG0270900.1	Glutathione S-transferase	chr3H	615284594	615285535			0.715036	0.682281	0.129162	0.156409	0.0491278	0	0.0409148	0.119103	0.411427	0.0850782	-6.10196	2.99e-06	-4.0515	0.000998256	0.00202364	1	1.29116	0.16711	-1.25111	0.787192	-1.53931	0.393837	-1.67215	0.233202	-1.60036	0.0973824	0.511156	0.574877	2.38138	0.0085777	-0.311224	1						BRADI2G42260.1	#REF!	BRADI3G31850.1		OS10T0530400-01
	HORVU.MOREX.r2.3HG0271750.1	Glutathione S-transferase	chr3H	617792915	617793499			2.69277	2.04883	0.392859	1.35088	0.28479	0	0	0	0.0490743	0	-7.33156	1.04e-09	-7.01172	1.27e-08	-4.39999	0.00116752	-4.84914	6.93e-05	-4.76884	0.0116163	0	1	0	1	-1.31426	0.52503	0.801913	0.182037	2.3488	0.000322671	-1.76341	0.0141698						BRADI2G42260.1	#REF!	BRADI3G31850.1		OS10T0530400-01
	HORVU.MOREX.r2.3HG0275320.1	Glutathione S-transferase	chr3H	627292165	627293059			0.0156091	0.0249576	2.91357	13.4713	0.0797904	0.0192486	0.0553761	0.604499	34.0707	0	0.310539	0.942356	1.03566	0.687424	-2.26778	5.61e-06	1.25041	0.00114781	0	1	-0.817564	0.665285	-3.50167	0.000821198	-5.72591	9.37755e-38	-0.0924404	0.997183	-6.80512	2.97554e-07	-2.20772	2.62816e-08						BRADI2G13110.1	#REF!	BRADI2G13060.1		OS01T0370200-00
	HORVU.MOREX.r2.4HG0321360.1	Glutathione S-transferase	chr4H	472756025	472762327			0.149847	0.798644	0.839108	0.523456	0.617046	0	0.265805	0.35464	0.461975	0.0526395	-2.68584	0.12167	-1.61639	0.129866	-1.13918	0.273466	-0.237804	0.829894	-2.77187	0.197074	-3.12479	0.0256081	-0.599126	0.599757	-0.193762	0.882729	-2.05535	0.0410231	-0.121918	0.920425	0.707618	0.681984						BRADI1G66030.1	#REF!	BRADI1G66020.3		OS03T0283100-01
	HORVU.MOREX.r2.4HG0337280.1	Glutathione S-transferase	chr4H	582979122	582979826			0	0	0	0.113994	0	0	0.0364461	0	1.64921	0.0649594	0	1	1.41814	0.635779	0	1	3.814	0.000716734	1.22449	NA	-0.959596	0.675095	1.17874	0.607169	-6.66191	2.38699e-06	0	1	0	1	-2.98156	0.144192						BRADI5G19400.1	#REF!	BRADI3G31777.1		#REF!
	HORVU.MOREX.r2.4HG0340780.1	Glutathione S-transferase	chr4H	599156378	599157367		Cluster 6	12.5709	3.06088	5.24083	14.8891	1.65814	3.63943	3.43348	5.49855	47.6788	3.29519	-1.75513	2.27e-17	0.162974	0.695706	0.133851	0.708168	1.61228	3.73e-20	0.912894	0.0695838	0.504925	0.0417627	-0.794146	0.000648162	-2.97536	2.93959e-57	2.42303	1.65324e-26	-0.823269	0.00138281	-1.49693	8.73405e-14		AT3G03190.1	Glutathione S-transferase F11 [Source:UniProtKB/Swiss-Prot;Acc:Q96324]	AT2G30860.1	GSTF9 [Source:UniProtKB/TrEMBL;Acc:A0A178VP05]	#REF!	#REF!	#REF!		OS03T0135300-01
	HORVU.MOREX.r2.4HG0340800.1	Glutathione S-transferase	chr4H	599243830	599244738			0	0.155094	0	0.0797281	0.08264	0	0.0191179	0	0	0.0681494	0	NA	-2.81733	NA	0	NA	-2.46499	NA	-1.25956	NA	-0.239264	NA	0.458407	NA	0	NA	-3.36704	NA	3.40938	NA	-2.47462	1		AT2G47730.1	Glutathione S-transferase F8, chloroplastic [Source:UniProtKB/Swiss-Prot;Acc:Q96266]	AT3G03190.1	Glutathione S-transferase F11 [Source:UniProtKB/Swiss-Prot;Acc:Q96324]	BRADI1G76080.1	#REF!	BRADI1G76070.1		OS03T0135100-01
	HORVU.MOREX.r2.4HG0342220.1	Glutathione S-transferase	chr4H	603359654	603360484			1.86949	0.961544	0.292829	0.225656	0.245036	0	0.17006	0.0168765	0	0.0688875	-7.29849	1.24e-09	-2.48855	0.00136318	-3.75635	0.00709471	-4.21566	0.0013149	-3.89153	0.0685244	-3.42206	0.00948201	2.91986	0.0347638	0.845361	0.707447	1.38788	0.016571	1.65206	0.0159218	0.386055	1		AT1G10370.1	Glutathione S-transferase U17 [Source:UniProtKB/Swiss-Prot;Acc:Q9FUS8]	AT1G59700.1	Glutathione S-transferase U16 [Source:UniProtKB/Swiss-Prot;Acc:Q9XIF8]	BRADI2G42260.1	#REF!	BRADI3G31841.1		#REF!
	HORVU.MOREX.r2.5HG0352830.1	Glutathione S-transferase	chr5H	9390393	9392057			0.0484997	0.0516979	0.523055	1.29558	0.0688667	0	0.133826	1.18957	13.0512	0.119261	-1.71481	0.417028	1.3702	0.465138	1.29182	0.0422648	3.21953	5.51e-14	0.524843	0.878066	-2.7698	0.0457823	-3.27477	9.9232e-06	-3.29116	3.27802e-14	0.315209	0.897041	-3.35316	0.00849828	-1.36344	0.0323059		AT3G62760.1	Glutathione S-transferase F13 [Source:UniProtKB/Swiss-Prot;Acc:Q9LZI9]	AT5G17220.1	Glutathione S-transferase F12 [Source:UniProtKB/Swiss-Prot;Acc:Q9FE46]	BRADI2G13020.1	#REF!	BRADI2G13010.1		#REF!
	HORVU.MOREX.r2.5HG0353140.1	Glutathione S-transferase	chr5H	10186107	10187356			0	0.025849	0.08047	0.318912	0.110187	0	0.0764717	0.438262	11.2997	0.0170373	0	1	1.45265	0.517096	2.48484	0.0178936	5.05987	9.6e-24	-2.67635	0.342853	-1.9559	0.208298	-2.6242	0.0066369	-4.55758	3.94685e-22	-0.813795	0.732152	-1.59201	0.385617	-1.98255	0.0953508						BRADI2G13020.1	#REF!	BRADI2G13010.1		OS01T0369700-01
	HORVU.MOREX.r2.5HG0356660.1	Glutathione S-transferase	chr5H	24509746	24510699			0.170817	0.0910404	0.0850249	0.561607	0	0	0	0	0	0	-4.03541	0.0128358	-3.20733	0.0923286	-2.88645	0.123982	-5.72477	5.09e-05	NA	NA	0	1	0	1	0	1	1.31016	0.348381	0.0579396	0.990905	-2.7143	0.0312509		AT1G10360.1	Glutathione S-transferase U18 [Source:UniProtKB/Swiss-Prot;Acc:Q9FUS9]	AT1G10370.1	Glutathione S-transferase U17 [Source:UniProtKB/Swiss-Prot;Acc:Q9FUS8]	BRADI2G42260.1	#REF!	BRADI3G31850.1		OS10T0530400-01
	HORVU.MOREX.r2.5HG0358110.1	Glutathione S-transferase	chr5H	30845827	30848146			8.62295	18.5389	13.5594	17.6589	17.8334	3.92499	12.4632	14.5694	27.5498	12.7669	-1.09956	1.55e-07	-0.572251	0.00781385	0.180091	0.501226	0.565185	0.00176306	-0.463303	0.0145893	-1.2356	4.14332e-10	-0.358389	0.0718566	-0.755863	1.9749e-05	-0.708291	0.000307667	0.393953	0.0570577	-0.370769	0.105304		AT2G02380.1	Glutathione S-transferase Z2 [Source:UniProtKB/Swiss-Prot;Acc:Q9ZVQ4]	AT2G02390.3	glutathione S-transferase zeta 1 [Source:TAIR;Acc:AT2G02390]	#REF!	#REF!	#REF!		OS02T0564000-01
	HORVU.MOREX.r2.5HG0383770.1	Glutathione S-transferase	chr5H	320662511	320665137	stage III		1.21068	1.97003	2.71979	15.3229	2.71098	0.845573	3.5729	2.68317	14.8497	1.40009	-0.417946	0.736778	0.851378	0.420278	0.0156787	0.995508	-0.108178	0.915538	-0.752028	0.227674	-1.64331	0.0283618	0.310789	0.744273	-2.33549	0.0010997	-0.373988	0.72326	-0.52491	0.589179	-2.45935	0.00118562		AT2G29420.1	Glutathione S-transferase U7 [Source:UniProtKB/Swiss-Prot;Acc:Q9ZW24]	AT3G09270.1	Glutathione S-transferase U8 [Source:UniProtKB/Swiss-Prot;Acc:Q9SR36]	BRADI2G55892.1	#REF!	BRADI4G32610.1		OS12T0123200-01
	HORVU.MOREX.r2.5HG0394510.1	Glutathione S-transferase	chr5H	412015327	412016122		Cluster 3	13.0024	10.5072	13.3636	11.2966	5.7715	7.06425	16.4098	13.843	7.63084	3.25707	-0.780529	0.385061	0.65481	0.511313	0.148073	0.901479	-0.631327	0.42445	-0.776762	0.321435	-0.782682	0.279438	0.0736625	0.945178	1.05487	0.146854	0.652656	0.432183	-0.433074	0.627797	0.275466	1		AT1G10360.1	Glutathione S-transferase U18 [Source:UniProtKB/Swiss-Prot;Acc:Q9FUS9]	AT1G10370.1	Glutathione S-transferase U17 [Source:UniProtKB/Swiss-Prot;Acc:Q9FUS8]	BRADI3G31727.1	#REF!	BRADI3G31777.1		OS10T0525400-01
	HORVU.MOREX.r2.5HG0404190.1	Glutathione S-transferase	chr5H	475013312	475014089			0.568367	2.18105	1.21246	3.00321	0.498064	0.280357	1.07541	0.58697	4.87057	0.13691	-0.972601	0.247283	-1.01375	0.0984825	-0.917787	0.175996	0.613557	0.218123	-3.21741	0.0457277	-1.53707	0.0153337	0.713996	0.248525	-2.85843	7.29963e-09	-1.57822	0.00396699	0.809958	0.148523	-1.32708	0.0125197						BRADI4G32610.1	#REF!	BRADI2G25376.1		OS09T0467200-01
	HORVU.MOREX.r2.5HG0411910.1	Glutathione S-transferase	chr5H	501209020	501211943			2.95826	3.42517	3.15231	4.12939	1.26016	1.00635	0.985157	1.53632	2.85287	0.949612	-1.55936	2.49e-06	-1.79509	2.02e-07	-0.975644	0.00330247	-0.584842	0.0437744	-0.710389	0.475142	0.458514	0.279251	-0.744551	0.0526416	-0.774942	0.0175859	0.222789	0.52391	0.0748933	0.859787	-0.384139	0.337632		AT2G02380.1	Glutathione S-transferase Z2 [Source:UniProtKB/Swiss-Prot;Acc:Q9ZVQ4]	AT2G02390.3	glutathione S-transferase zeta 1 [Source:TAIR;Acc:AT2G02390]	BRADI4G40170.1	#REF!	BRADI4G40176.1		OS12T0210300-01
	HORVU.MOREX.r2.5HG0411930.1	Glutathione S-transferase	chr5H	501212585	501214929			8.91011	8.1601	10.5427	12.7506	10.0593	1.43317	3.54544	2.15258	4.76249	4.06487	-2.61219	2.45e-28	-1.20072	2.98e-08	-2.25798	2.48e-25	-1.49577	4.44e-16	-1.56402	7.02873e-05	-0.883944	0.000891534	0.634476	0.0143624	-1.03476	1.75025e-05	0.527528	0.00802795	-0.422785	0.0400122	-0.27255	0.278794		AT2G02380.1	Glutathione S-transferase Z2 [Source:UniProtKB/Swiss-Prot;Acc:Q9ZVQ4]	AT2G02390.3	glutathione S-transferase zeta 1 [Source:TAIR;Acc:AT2G02390]	BRADI4G40176.1	#REF!	BRADI4G40170.1		#REF!
	HORVU.MOREX.r2.5HG0416440.1	Glutathione S-transferase	chr5H	516075267	516095603			0.248294	0.434091	0.27797	0.188548	0.177867	0.18117	0.451102	0.239562	0.16687	0.162976	-0.451151	0.216126	0.0636969	0.903789	-0.192803	0.665068	-0.25456	0.490571	-0.0589805	0.975342	-0.904934	0.00106057	0.848542	0.00244751	0.614708	0.0525528	-0.390086	0.226314	0.592042	0.0549083	0.55295	0.132078		AT3G03190.1	Glutathione S-transferase F11 [Source:UniProtKB/Swiss-Prot;Acc:Q96324]	AT5G17220.1	Glutathione S-transferase F12 [Source:UniProtKB/Swiss-Prot;Acc:Q9FE46]	#REF!	#REF!	#REF!		OS09T0544400-00
	HORVU.MOREX.r2.5HG0422070.1	Glutathione S-transferase	chr5H	530045969	530046725			0.552128	1.0386	2.74825	2.72291	0.0830106	0	0.153629	0.0419264	0.3433	0.068455	-5.18878	3.83e-05	-2.7718	0.000461362	-5.92882	2.28e-07	-3.04783	7.03e-08	1.09535	0.833023	-2.96136	0.0289633	1.74109	0.227794	-2.86954	0.024497	-0.544377	0.417591	-1.41593	0.00727024	0.0114485	1						BRADI1G13807.1	#REF!	BRADI1G28340.1		OS03T0643700-01
	HORVU.MOREX.r2.5HG0430500.1	Glutathione S-transferase	chr5H	554913054	554913902			0.0165357	0.89893	0	0.163097	0.183141	0.0407825	3.12871	0.149423	0.371418	0.435658	1.03457	0.715437	1.79969	0.0244907	3.29324	0.0442332	1.11955	0.286846	1.43663	0.403267	-5.84224	1.90976e-06	4.34716	2.69289e-07	-1.26627	0.241878	-5.07712	9.88233e-05	5.8407	6.81343e-06	-3.43996	0.0349684		AT3G62760.1	Glutathione S-transferase F13 [Source:UniProtKB/Swiss-Prot;Acc:Q9LZI9]	AT4G02520.1	Glutathione S-transferase F2 [Source:UniProtKB/Swiss-Prot;Acc:P46422]	#REF!	#REF!	#REF!		OS01T0372400-01
	HORVU.MOREX.r2.5HG0441700.1	Glutathione s-transferase	chr5H	584617339	584618418			0	0.0259649	0.0202077	0.0600642	0.0968457	0	0	0	0	0	0	NA	-0.985308	NA	-0.587694	NA	-2.0382	NA	-2.86196	NA	0	NA	0	NA	0	NA	-0.813701	NA	0.134684	NA	-1.32649	1		AT3G62760.1	Glutathione S-transferase F13 [Source:UniProtKB/Swiss-Prot;Acc:Q9LZI9]	AT1G02930.1	Glutathione S-transferase F6 [Source:UniProtKB/Swiss-Prot;Acc:P42760]	BRADI2G13020.1	#REF!	BRADI2G13010.1		#REF!
	HORVU.MOREX.r2.5HG0447780.1	Glutathione S-transferase	chr5H	598806462	598807842			41.7049	54.2888	101.914	164.698	54.2975	26.9786	48.3276	122.395	196.689	35.12	-0.593119	9.2e-05	-0.168469	0.427917	0.349611	0.0285439	0.180939	0.26051	-0.229682	0.552893	-0.415531	0.00464112	-1.46819	2.51514e-28	-0.521976	0.00017884	0.00911912	0.994046	-0.950107	1.05388e-10	-0.690648	1.04204e-06		AT5G41210.1	Glutathione S-transferase T1 [Source:UniProtKB/Swiss-Prot;Acc:Q9ZRT5]	AT5G41220.1	Glutathione S-transferase T3 [Source:UniProtKB/Swiss-Prot;Acc:Q9FHE1]	BRADI1G00470.1	#REF!	BRADI2G59860.1		OS11T0588300-01
	HORVU.MOREX.r2.6HG0469530.1	Glutathione S-transferase	chr6H	102439190	102439964		Cluster 4	0.23515	0.250657	1.17047	3.76897	1.94997	0.019332	0.278079	5.64618	23.8616	0.693885	-3.30644	0.0201783	0.121842	0.937703	2.3773	9.05e-08	2.53425	8.55e-11	-1.45083	0.0883691	-3.13731	0.0141876	-4.50315	1.26447e-16	-1.86573	2.05497e-06	0.290975	0.784396	-2.24769	0.0010508	-1.70878	0.000350327						BRADI3G31777.1	#REF!	BRADI3G31787.1		#REF!
	HORVU.MOREX.r2.6HG0521900.1	Glutathione S-transferase	chr6H	561841821	561843056			1.01959	1.50376	0.721886	0.758578	0.591585	0.509435	1.00824	0.363091	0.871009	0.555781	-0.955215	0.0340299	-0.58215	0.217937	-0.922856	0.0775635	0.133173	0.801394	-0.35418	0.883333	-0.565725	0.189503	1.34369	0.0019567	-1.10552	0.0151384	-0.19266	0.695617	1.00298	0.0124928	-0.0494865	1		AT5G44000.1	At5g44000 [Source:UniProtKB/TrEMBL;Acc:Q1H5B1]	AT5G45020.1	AT5g45020/K21C13_21 [Source:UniProtKB/TrEMBL;Acc:Q9FL95]	BRADI3G55150.1	Glutathione S-transferase family protein [Source:Projected from Arabidopsis thaliana (AT5G44000) TAIR;Acc:AT5G44000]	BRADI3G10950.1		OS02T0814800-01
	HORVU.MOREX.r2.7HG0529160.1	Glutathione S-transferase	chr7H	4281350	4282219			0.173193	111.574	0.72493	1.88297	28.3304	0.174744	37.015	0.386179	3.61976	2.70464	0.0290237	1	-1.59457	5.5e-05	-0.85531	0.246785	0.914084	0.0344111	-2.59655	0.058618	-7.30685	7.53292e-35	6.46669	2.05238e-42	-3.12294	4.91211e-10	-8.93044	9.81947e-56	7.20595	9.15354e-64	-1.35354	0.00977263		AT3G09270.1	Glutathione S-transferase U8 [Source:UniProtKB/Swiss-Prot;Acc:Q9SR36]	AT2G29420.1	Glutathione S-transferase U7 [Source:UniProtKB/Swiss-Prot;Acc:Q9ZW24]	BRADI1G60587.1	#REF!	BRADI2G60760.1		OS01T0949800-01
	HORVU.MOREX.r2.7HG0529420.1	Glutathione S-transferase	chr7H	4654718	4655503			0	0.581545	0	0.0194968	0.134726	0.0585024	1.21553	0	0.0208941	0.649949	2.33906	0.271315	1.04919	0.366294	0	1	0.0332962	0.996011	1.57719	0.662275	-3.93639	0.000748913	6.18405	3.08446e-06	-0.597332	0.814101	-5.22627	0.000167894	5.2685	0.000159878	-0.697679	1		AT3G09270.1	Glutathione S-transferase U8 [Source:UniProtKB/Swiss-Prot;Acc:Q9SR36]	AT2G29420.1	Glutathione S-transferase U7 [Source:UniProtKB/Swiss-Prot;Acc:Q9ZW24]	#REF!	#REF!	#REF!		OS01T0949800-01
	HORVU.MOREX.r2.7HG0532730.1	Glutathione S-transferase	chr7H	10972685	10973470			0.142947	1.26977	4.76326	13.3552	0.987814	0.137104	1.27721	16.1362	21.3635	0.351507	-0.0362943	1	0.00662799	1	1.8846	3.47e-15	0.598419	0.0144877	1.28195	0.23527	-2.79563	1.68065e-05	-3.82385	3.11922e-43	-0.206717	0.471361	-2.75271	6.15377e-06	-1.94588	4.07942e-09	-1.4929	1.71084e-09		AT1G10360.1	Glutathione S-transferase U18 [Source:UniProtKB/Swiss-Prot;Acc:Q9FUS9]	AT1G10370.1	Glutathione S-transferase U17 [Source:UniProtKB/Swiss-Prot;Acc:Q9FUS8]	BRADI3G31737.1	#REF!	BRADI3G31727.1		#REF!
	HORVU.MOREX.r2.7HG0537910.1	Glutathione S-transferase	chr7H	23289302	23290018			0.0151519	2.78606	0.150839	4.5395	0.154907	0	3.58361	0.0391196	3.08306	0.399201	-0.410805	0.92522	0.36611	0.346088	-1.86547	0.238977	-0.608572	0.0305043	2.10371	0.443353	-7.60291	2.88204e-12	6.38901	1.71146e-09	-6.15743	7.01681e-09	-6.82599	6.89515e-10	4.15744	3.29211e-12	-4.90054	6.244e-17		AT3G09270.1	Glutathione S-transferase U8 [Source:UniProtKB/Swiss-Prot;Acc:Q9SR36]	AT2G29420.1	Glutathione S-transferase U7 [Source:UniProtKB/Swiss-Prot;Acc:Q9ZW24]	BRADI1G60587.1	#REF!	BRADI2G60760.1		#REF!
	HORVU.MOREX.r2.7HG0551820.1	Glutathione S-transferase	chr7H	82123320	82127895	Igri, stages II, III		0.032047	0.0256202	0	0.0987782	0.0819087	4.36688	14.8937	85.739	120.783	5.23484	7.10068	4.05e-10	9.07369	5.77e-12	12.647	3.82e-30	10.1667	2.92e-43	6.15112	2.14171e-17	-1.34605	0.000177017	-2.71722	3.84365e-16	-0.260081	0.555339	0.626963	0.796194	0.856038	0.713834	-2.74037	0.117098		AT3G62760.1	Glutathione S-transferase F13 [Source:UniProtKB/Swiss-Prot;Acc:Q9LZI9]	AT2G30870.1	Glutathione S-transferase F10 [Source:UniProtKB/Swiss-Prot;Acc:P42761]	BRADI2G35980.1	#REF!	BRADI2G35950.1		OS01T0369700-01
	HORVU.MOREX.r2.7HG0553370.1	Glutathione S-transferase	chr7H	93831316	93837365			11.975	12.348	9.16626	7.15379	23.6184	12.3483	14.5829	9.79228	10.4032	30.6899	0.0718827	0.749697	0.242601	0.167517	0.138374	0.508458	0.475845	0.00148488	0.298621	0.689639	0.185879	0.195653	0.477154	0.000519382	0.0294568	0.896968	0.356597	0.0152218	0.372926	0.01544	0.366928	0.0342972	DHAR-like functions					BRADI1G45010.1	dehydroascorbate reductase 1 [Source:Projected from Arabidopsis thaliana (AT5G16710) TAIR;Acc:AT5G16710]	BRADI2G37480.1		OS06T0232600-01
	HORVU.MOREX.r2.7HG0553600.1	Glutathione S-transferase	chr7H	96112412	96114493			0.032921	0.289508	0.0409665	0.0405889	0.11219	0.0608957	0.330914	0.0212491	0	0.381637	0.870578	0.769281	0.23848	0.91548	-0.565575	0.863125	-1.4025	0.543946	0.657768	0.849501	-2.04776	0.166688	3.56299	0.0254313	0.845361	0.740465	-2.67986	0.113589	2.75893	0.10405	0.00843986	1		AT3G62760.1	Glutathione S-transferase F13 [Source:UniProtKB/Swiss-Prot;Acc:Q9LZI9]	AT2G30860.1	GSTF9 [Source:UniProtKB/TrEMBL;Acc:A0A178VP05]	BRADI2G13060.1	#REF!	BRADI2G13110.1		#REF!
	HORVU.MOREX.r2.7HG0591880.1	Glutathione S-transferase	chr7H	490269518	490270249			2.2559	0.711906	0.683335	0.31107	3.69216	0.677173	0.508976	0.842996	1.2354	3.04996	-1.67498	0.0198357	-0.491628	0.667228	0.293205	0.799228	1.93085	0.00934848	0.173576	0.959241	0.832128	0.277653	-0.745702	0.352725	-0.510652	0.532533	2.01548	0.00374743	0.0391305	0.985393	1.12699	0.289907		AT1G59670.1	GSTU15 [Source:UniProtKB/TrEMBL;Acc:A0A178WLE0]	AT1G59700.1	Glutathione S-transferase U16 [Source:UniProtKB/Swiss-Prot;Acc:Q9XIF8]	BRADI3G31850.1	#REF!	BRADI3G31841.1		OS10T0395400-00
	HORVU.MOREX.r2.7HG0610850.1	Glutathione S-transferase	chr7H	601148271	601151317			5.50191	2.88266	1.19911	0.938944	3.09847	5.51981	3.65752	2.54806	1.43748	7.91118	0.017739	0.99602	0.330927	0.387957	1.16652	0.000457558	0.542071	0.179235	0.909184	0.000653406	1.01758	2.30332e-05	0.384127	0.205299	0.985075	0.00174324	1.33077	5.25978e-07	1.21972	0.000197248	0.36063	0.64762		AT2G02380.1	Glutathione S-transferase Z2 [Source:UniProtKB/Swiss-Prot;Acc:Q9ZVQ4]	AT2G02390.3	glutathione S-transferase zeta 1 [Source:TAIR;Acc:AT2G02390]	BRADI4G40182.1	#REF!	BRADI4G40170.1		OS12T0210200-01
	HORVU.MOREX.r2.7HG0612050.1	Glutathione S-transferase	chr7H	604185004	604185934		Cluster 6	0.395284	1.32521	3.22107	17.0888	0.271587	0.125794	0.211105	2.5843	67.6435	0.0268758	-1.61954	0.0385917	-2.64209	1.08e-06	-0.253952	0.568165	1.91051	9.03e-16	-1.91847	0.405134	-0.328932	0.735699	-3.73495	9.42956e-15	-4.54992	4.02759e-71	-1.35148	0.00211007	-1.34681	9.06253e-05	-2.38545	5.07831e-20						BRADI3G31850.1	#REF!	BRADI2G42260.1		#REF!
	HORVU.MOREX.r2.7HG0619090.1	Glutathione S-transferase	chr7H	622791008	622792037	stage III		0.232561	3.32005	8.37183	26.4405	0.396268	0.0819391	2.71089	3.83848	25.1967	0.945338	-1.47816	0.214762	-0.292777	0.508179	-1.04401	0.000159681	-0.134564	0.657706	1.19277	0.326027	-4.63191	6.97212e-09	-0.607191	0.048079	-2.57413	2.66245e-26	-3.44652	1.24177e-12	-1.35842	1.83593e-06	-2.02104	1.66172e-12		AT3G62760.1	Glutathione S-transferase F13 [Source:UniProtKB/Swiss-Prot;Acc:Q9LZI9]	AT2G02930.1	Glutathione S-transferase F3 [Source:UniProtKB/Swiss-Prot;Acc:Q9SLM6]	BRADI3G35620.1	#REF!	BRADI2G13110.1		#REF!
	HORVU.MOREX.r2.UnG0624710.1	Glutathione S-transferase	chrUn	2490729	2491620	Igri, stage III	Cluster 6	0.055499	0.155292	6.68178	28.9612	0.212774	0.0855495	0.114854	26.9562	143.799	0.102355	0.641755	0.734313	-0.424063	0.78848	2.18716	1.91e-09	2.23365	1.77e-10	-1.0127	0.495633	-0.00447633	1	-8.10751	4.153e-35	-2.15016	7.98492e-10	-1.07029	0.394276	-5.49629	1.18063e-15	-2.10366	1.28343e-08		AT3G62760.1	Glutathione S-transferase F13 [Source:UniProtKB/Swiss-Prot;Acc:Q9LZI9]	AT2G47730.1	Glutathione S-transferase F8, chloroplastic [Source:UniProtKB/Swiss-Prot;Acc:Q96266]	BRADI2G35980.1	#REF!	BRADI2G35950.1		OS01T0369700-01
	HORVU.MOREX.r2.UnG0624720.1	Glutathione S-transferase	chrUn	2497466	2499297			0.0156091	0.0249576	0.0776952	0.596586	0.0398952	0	0	0	2.61923	0.0328997	-0.410786	0.926483	-0.985328	0.749143	-2.3038	0.253378	2.0417	0.0129233	-0.698998	NA	0	1	0	1	-7.30285	1.96731e-08	-0.0924618	0.997986	-1.58141	0.436695	-2.95735	0.0201709						BRADI2G35930.1	#REF!	BRADI2G13110.1		OS05T0148900-01
	HORVU.MOREX.r2.UnG0624740.1	Glutathione S-transferase	chrUn	2505682	2506541		Cluster 5	0.0476488	28.7477	1.42305	3.83814	2.61162	0.058759	12.9975	0.963664	7.55486	1.59015	0.322063	0.92522	-1.13783	0.00112224	-0.536963	0.34963	0.914018	0.00711258	-0.292303	0.883722	-7.37356	5.15582e-16	3.70521	1.05383e-24	-2.89436	4.51779e-15	-8.83346	4.53668e-22	4.30608	5.52952e-35	-1.44338	0.000190271		AT3G62760.1	Glutathione S-transferase F13 [Source:UniProtKB/Swiss-Prot;Acc:Q9LZI9]	AT2G47730.1	Glutathione S-transferase F8, chloroplastic [Source:UniProtKB/Swiss-Prot;Acc:Q96266]	BRADI2G35930.1	#REF!	BRADI2G13110.1		#REF!
	HORVU.MOREX.r2.2HG0132390.1	glutathione S-transferase (class phi) 5	chr2H	424187158	424190757			0	0.0562152	0	0	0	0	0.0415769	0	0	0	0	NA	-0.263972	NA	0	NA	0	NA	0	NA	-0.239263	NA	0.458405	NA	0	NA	-0.813737	NA	0.856019	NA	0	1						#REF!	#REF!	#REF!		#REF!
	HORVU.MOREX.r2.7HG0623770.1	Glutathione S-transferase 1	chr7H	633264255	633264545			0	0	0	0	0	0	0	0	0.154347	0.307771	0	NA	0	NA	0	NA	1.41605	NA	NA	NA	0	NA	0	NA	-1.25874	NA	0	NA	0	NA	0	1						#REF!	#REF!	#REF!		#REF!
	HORVU.MOREX.r2.6HG0520240.1	glutathione S-transferase F4	chr6H	556432878	556433430			2.37148	5.48273	14.0374	16.7133	0.873693	0.987983	3.63816	3.76466	2.58291	0.371505	-1.22193	0.0308798	-0.593742	0.274273	-1.91088	5.86e-07	-2.74973	3.56e-13	-2.58937	0.0513985	-1.44593	0.00284311	-0.069743	0.914657	0.57769	0.237552	-0.817739	0.0737389	-1.38689	0.000470025	-0.261152	0.842601						#REF!	#REF!	#REF!		#REF!
	HORVU.MOREX.r2.5HG0379310.1	Glutathione S-transferase family protein	chr5H	271325352	271325549			0	0	0	0	0	0	0.194655	0	0	0	0	NA	1.98765	NA	0	NA	0	NA	NA	NA	-1.52911	NA	1.74825	NA	0	NA	0	NA	0	NA	0	1						#REF!	#REF!	#REF!		#REF!
	HORVU.MOREX.r2.2HG0140830.1	Glutathione S-transferase family protein isoform 2	chr2H	500123303	500126359			1.77774	5.75508	3.61871	4.8436	3.11328	1.69155	5.04806	3.59817	3.92929	3.29595	-0.0315726	0.97653	-0.193762	0.616133	0.0268733	0.962897	-0.368331	0.185059	0.00485808	0.997543	-1.15953	6.67064e-06	0.40506	0.136853	-0.0229413	0.967977	-1.32172	6.07737e-07	0.625696	0.0212568	-0.418146	0.216146		AT4G10000.1	Thioredoxin family protein [Source:UniProtKB/TrEMBL;Acc:F4JKW0]	AT5G03880.1	Putative uncharacterized protein MED24.18 [Source:UniProtKB/TrEMBL;Acc:Q940I2]	BRADI5G11290.1	Thioredoxin family protein [Source:Projected from Arabidopsis thaliana (AT4G10000) TAIR;Acc:AT4G10000]	BRADI5G11290.1	Thioredoxin family protein [Source:Projected from Arabidopsis thaliana (AT4G10000) TAIR;Acc:AT4G10000]	OS08T0558200-01
	HORVU.MOREX.r2.7HG0572340.1	Glutathione S-transferase family protein isoform 2	chr7H	252997923	253025380			1.40529	0.708648	0.807102	0.706367	2.33925	1.34637	1.40617	0.837276	1.2426	3.71384	0.0203239	1	0.969303	0.170348	0.133681	0.89156	0.733483	0.232108	0.759033	0.179501	0.3738	0.538931	0.569137	0.352803	-0.363655	0.594687	1.32278	0.0253074	-0.266484	0.734445	0.236147	1						#REF!	#REF!	#REF!		OS08T0558200-01
	HORVU.MOREX.r2.1HG0023850.1	Glutathione S-transferase T3	chr1H	147429839	147430207			0	0	0	0	0	0	0.0696328	0	0.0389004	0	0	NA	1.41754	NA	0	NA	0.754631	NA	0	NA	-0.959002	NA	1.17814	NA	-0.597323	NA	0	NA	0	NA	0	1						#REF!	#REF!	#REF!		#REF!
	HORVU.MOREX.r2.1HG0054770.1	Glutathione S-transferase T3	chr1H	446280528	446280935			0.0266273	0.127724	0.0331347	0.0328292	0	0	0	0	0	0	-0.410771	NA	-2.37964	NA	-0.587694	NA	-0.688039	NA	NA	NA	0	NA	0	NA	0	NA	-1.4868	NA	1.52901	NA	0.0236668	1						#REF!	#REF!	#REF!		#REF!
	HORVU.MOREX.r2.1HG0055440.1	Glutathione S-transferase T3	chr1H	449490310	449490930			0	0.0839155	0.0435393	0.0431379	0	0	0.041376	0	0	0	0	NA	-1.13281	NA	-1.26353	NA	-1.39061	NA	NA	NA	-0.937493	NA	1.15664	NA	0	NA	-2.38081	NA	1.02592	NA	-0.00306608	1		AT1G66235.1	unknown protein; BEST Arabidopsis thaliana protein match is: unknown protein (TAIR:AT1G24380.1); Has 283 Blast hits to 282 proteins in 34 species: Archae - 0; Bacteria - 19; Metazoa - 15; Fungi - 0; Plants - 234; Viruses - 0; Other Eukaryotes - 15 ( /.../: NCBI BLink). [Source:TAIR;Acc:AT1G66235]	AT3G47680.1	At3g47680 [Source:UniProtKB/TrEMBL;Acc:Q9STU5]	BRADI1G04055.1	#REF!	BRADI3G55080.1		OS12T0228500-01
	HORVU.MOREX.r2.1HG0069220.1	Glutathione S-transferase T3	chr1H	499077052	499078417			0	0	0	0	0	0	0.0808003	0	0	0	0	NA	1.98765	NA	0	NA	0	NA	NA	NA	-1.52911	NA	1.74825	NA	0	NA	0	NA	0	NA	0	1		AT1G66235.1	unknown protein; BEST Arabidopsis thaliana protein match is: unknown protein (TAIR:AT1G24380.1); Has 283 Blast hits to 282 proteins in 34 species: Archae - 0; Bacteria - 19; Metazoa - 15; Fungi - 0; Plants - 234; Viruses - 0; Other Eukaryotes - 15 ( /.../: NCBI BLink). [Source:TAIR;Acc:AT1G66235]	AT3G47680.1	At3g47680 [Source:UniProtKB/TrEMBL;Acc:Q9STU5]	BRADI2G51330.1	#REF!	BRADI2G33470.1		OS06T0660650-00
	HORVU.MOREX.r2.2HG0109170.1	Glutathione S-transferase T3	chr2H	149231577	149232455			0	0.0873988	0	0.0673928	0.0116424	0	0.226241	0	0.0541669	0	0	NA	1.41307	NA	0	NA	-0.332945	NA	-0.698926	NA	-3.77749	0.23469	3.99663	0.222121	-1.90158	NA	-2.67494	NA	2.71721	NA	-2.36817	0.804324						BRADI1G04055.1	#REF!	BRADI1G42330.1		OS06T0635500-00
	HORVU.MOREX.r2.2HG0129330.1	Glutathione S-transferase T3	chr2H	388305155	388305502			0	0	0	0.0513192	0.0354624	0	0.0492232	0.0537333	0	0	0	NA	0.697802	NA	0.854976	NA	-0.688039	NA	-0.698965	NA	-0.239263	NA	-0.26293	NA	0.845347	NA	0	NA	0	NA	-0.697668	1						#REF!	#REF!	#REF!		#REF!
	HORVU.MOREX.r2.2HG0165800.1	Glutathione S-transferase T3	chr2H	632077785	632079661			0	0.0587835	0	0.23797	0.133119	0	0.0326072	0.0237299	0.0485761	0.0290586	0	1	-0.839828	0.799791	1.52428	0.640372	-2.40233	0.200235	-1.98319	NA	-1.53158	0.525924	0.360089	0.909251	-0.895268	0.738542	-2.68196	0.241564	2.7242	0.236359	-4.82187	0.0219552		AT3G47680.1	At3g47680 [Source:UniProtKB/TrEMBL;Acc:Q9STU5]	AT5G41220.1	Glutathione S-transferase T3 [Source:UniProtKB/Swiss-Prot;Acc:Q9FHE1]	BRADI2G47930.1	#REF!	BRADI1G68367.1		#REF!
	HORVU.MOREX.r2.3HG0207540.1	Glutathione S-transferase T3	chr3H	147827369	147827740			0	0.0466949	0	0.0720125	0	0.0360136	0.0345356	0	0	0.0307771	1.0318	NA	-0.263972	NA	0	NA	-1.47082	NA	1.22453	NA	0.482072	NA	0.458405	NA	0	NA	-0.813699	NA	0.856019	NA	-1.48045	1						#REF!	#REF!	#REF!		#REF!
	HORVU.MOREX.r2.3HG0231350.1	Glutathione S-transferase T3	chr3H	427624843	427625437			0	0	0	0	0.0177312	0.0256648	0.0984464	0	0.0274985	0	1.0318	NA	2.4493	NA	0	NA	0.754631	NA	-0.698926	NA	-1.26943	NA	2.20991	NA	-0.597323	NA	0	NA	0	NA	0	1		AT3G47680.1	At3g47680 [Source:UniProtKB/TrEMBL;Acc:Q9STU5]	AT5G41220.1	Glutathione S-transferase T3 [Source:UniProtKB/Swiss-Prot;Acc:Q9FHE1]	BRADI2G51330.1	#REF!	BRADI2G33470.1		OS12T0228500-01
	HORVU.MOREX.r2.3HG0238590.1	Glutathione S-transferase T3	chr3H	482041338	482041936			0.105886	0.575631	0.158116	0.0783294	0.16238	0.0261151	0.200347	0.0546759	0.0559619	0.156226	-1.7081	0.479531	-1.50402	0.388155	-1.51336	0.522999	-0.490274	0.842045	0.501847	NA	-2.22558	0.207315	1.76362	0.340446	0.0729791	0.992806	-2.0215	0.177715	1.75428	0.240383	1.09607	0.864153		AT5G41220.1	Glutathione S-transferase T3 [Source:UniProtKB/Swiss-Prot;Acc:Q9FHE1]	AT3G47680.1	At3g47680 [Source:UniProtKB/TrEMBL;Acc:Q9STU5]	BRADI3G18621.1	#REF!	BRADI4G31975.1		OS06T0635500-00
	HORVU.MOREX.r2.3HG0248290.1	Glutathione S-transferase T3	chr3H	538969104	538969983			0.0804736	0.488948	0.180253	0.158748	0.0411364	0.0793899	0.475824	0.0415537	0.276452	0.0678465	-0.00869171	1	-0.0484302	0.983745	-2.00193	0.269743	0.742573	0.552653	3.09981	NA	-2.15985	0.0587388	3.41523	0.0125425	-2.59505	0.0772581	-2.19959	0.0550452	1.46174	0.180281	0.149452	1						#REF!	#REF!	#REF!		#REF!
	HORVU.MOREX.r2.4HG0294020.1	Glutathione S-transferase T3	chr4H	117724531	117725481			0	0	0	0	0	0.0177916	0.0511843	0	0	0	1.03182	NA	1.99385	NA	0	NA	0	NA	0	NA	-0.813975	NA	1.75445	NA	0	NA	0	NA	0	NA	0	1		AT1G66235.1	unknown protein; BEST Arabidopsis thaliana protein match is: unknown protein (TAIR:AT1G24380.1); Has 283 Blast hits to 282 proteins in 34 species: Archae - 0; Bacteria - 19; Metazoa - 15; Fungi - 0; Plants - 234; Viruses - 0; Other Eukaryotes - 15 ( /.../: NCBI BLink). [Source:TAIR;Acc:AT1G66235]	AT3G47680.1	At3g47680 [Source:UniProtKB/TrEMBL;Acc:Q9STU5]	BRADI2G51330.1	#REF!	BRADI1G04055.1		OS06T0660650-00
	HORVU.MOREX.r2.4HG0294520.1	Glutathione S-transferase T3	chr4H	121362989	121363666			0.032047	0	0	0	0.0409544	0	0	0	0	0.0337732	-1.09	NA	0	NA	0	NA	0	NA	-0.698968	NA	0	NA	0	NA	0	NA	1.54854	NA	0	NA	0	1						BRADI3G24440.1	#REF!	BRADI1G06240.1		#REF!
	HORVU.MOREX.r2.4HG0294540.1	Glutathione S-transferase T3	chr4H	121366456	121371530			0.346177	0.250282	0.262213	0.285775	0.176958	0.245	0.245625	0.167096	0.37387	0.282341	-0.481102	0.448497	-0.0506064	0.962215	-0.638197	0.32576	0.333611	0.552229	0.45306	0.748266	0.427024	0.424151	0.460339	0.426652	-1.04769	0.0387492	0.85752	0.0963589	-0.127252	0.860183	-0.0758784	1		AT1G66235.1	unknown protein; BEST Arabidopsis thaliana protein match is: unknown protein (TAIR:AT1G24380.1); Has 283 Blast hits to 282 proteins in 34 species: Archae - 0; Bacteria - 19; Metazoa - 15; Fungi - 0; Plants - 234; Viruses - 0; Other Eukaryotes - 15 ( /.../: NCBI BLink). [Source:TAIR;Acc:AT1G66235]	AT3G47680.1	At3g47680 [Source:UniProtKB/TrEMBL;Acc:Q9STU5]	BRADI2G51330.1	#REF!	BRADI1G42330.1		OS06T0635500-00
	HORVU.MOREX.r2.4HG0299300.1	Glutathione S-transferase T3	chr4H	168913779	168914240			0.04703	0.338387	0.117047	0.347904	0.0801358	0.0579959	0.166847	0.121423	0.124279	0	0.35308	0.941912	-1.02729	0.599205	0.00219083	1	-1.54458	0.315515	-2.52912	NA	-1.08903	0.573343	0.39917	0.845813	0.0496615	0.995496	-2.4694	0.152478	1.42865	0.374144	-1.49711	0.526214						BRADI1G04055.1	#REF!	BRADI3G55080.1		#REF!
	HORVU.MOREX.r2.4HG0320510.1	Glutathione S-transferase T3	chr4H	465481208	465482783			0	0	0	0	0	0	0.238464	0	0	0.354187	0	NA	5.01656	NA	0	NA	0	NA	5.75112	0.0423066	-4.55801	0.488139	4.77716	0.477832	0	NA	0	NA	0	NA	0	1		AT3G47680.1	At3g47680 [Source:UniProtKB/TrEMBL;Acc:Q9STU5]	AT5G41220.1	Glutathione S-transferase T3 [Source:UniProtKB/Swiss-Prot;Acc:Q9FHE1]	BRADI2G47930.1	#REF!	BRADI1G68367.1		#REF!
	HORVU.MOREX.r2.5HG0369550.1	Glutathione S-transferase T3	chr5H	129016031	129016998			0.243859	0.272937	0.10621	0.0901975	0.10388	0.165396	0.778621	0.12592	0.144992	0.0513989	-0.532235	0.643432	1.50523	0.0406556	0.32411	0.841261	0.610051	0.607822	1.32069	NA	-1.80844	0.00627545	2.49927	0.000554942	-0.0510807	0.982269	0.229027	0.817228	1.31815	0.159409	0.234861	1		AT3G47680.1	At3g47680 [Source:UniProtKB/TrEMBL;Acc:Q9STU5]	AT1G66235.1	unknown protein; BEST Arabidopsis thaliana protein match is: unknown protein (TAIR:AT1G24380.1); Has 283 Blast hits to 282 proteins in 34 species: Archae - 0; Bacteria - 19; Metazoa - 15; Fungi - 0; Plants - 234; Viruses - 0; Other Eukaryotes - 15 ( /.../: NCBI BLink). [Source:TAIR;Acc:AT1G66235]	BRADI2G51330.1	#REF!	BRADI1G02040.1		OS06T0635500-00
	HORVU.MOREX.r2.5HG0371620.1	Glutathione S-transferase T3	chr5H	151846703	151847168			0	0.0463214	0.0721011	0	0	0	0.0342593	0	0.0382779	0	0	NA	-0.263972	NA	-1.26715	NA	0.754631	NA	0	NA	-0.239263	NA	0.458405	NA	-0.597323	NA	-0.813701	NA	-0.544768	NA	1.42445	1						BRADI1G04055.1	#REF!	BRADI3G55080.1		#REF!
	HORVU.MOREX.r2.5HG0372180.1	Glutathione S-transferase T3	chr5H	160229198	160229858			0.0759716	0.0404907	0	0.0312222	0.151025	0.124914	0.449205	0.3596	0.267678	0.0533757	0.698404	0.794117	3.33795	0.0916806	4.06089	0.0160165	2.73979	0.105598	-0.193976	NA	-1.403	0.321919	0.133098	0.939811	0.62342	0.688512	1.23654	0.596241	0.856038	0.745317	-0.697679	1						BRADI2G51330.1	#REF!	BRADI2G33470.1		OS06T0635500-00
	HORVU.MOREX.r2.5HG0377500.1	Glutathione S-transferase T3	chr5H	248129706	248130274			0	0.159362	0	0	0.0283048	0	0	0	0	0.0700251	0	NA	-2.53781	NA	0	NA	0	NA	-0.698947	NA	0	NA	0	NA	0	NA	-2.36623	NA	2.40852	NA	0	1		AT3G47680.1	At3g47680 [Source:UniProtKB/TrEMBL;Acc:Q9STU5]	#REF!	#REF!	BRADI2G51330.1	#REF!	BRADI1G49050.1
	HORVU.MOREX.r2.5HG0401060.1	Glutathione S-transferase T3	chr5H	455867622	455868504			0	2.35226	0	0.0797281	0.0964134	0	0	0	0	0	0	1	-7.36862	0.0221146	0	1	-2.46686	0.472465	-1.46202	NA	0	1	0	1	0	1	-7.19707	0.0141761	7.23933	0.0140496	-2.47649	0.730513						BRADI1G04055.1	#REF!	#REF!		OS06T0635500-00
	HORVU.MOREX.r2.5HG0406670.1	Glutathione S-transferase T3	chr5H	485148560	485148955			0.493815	0.482514	1.12658	1.8265	0.701188	0.439802	1.10305	1.09787	1.59491	0.693885	-0.140331	0.939342	1.20988	0.158168	0.00735093	1	-0.261571	0.698463	1.63035	0.322546	-0.919221	0.195399	-0.0632319	0.945644	-0.43686	0.523582	0.430992	0.657865	-1.26576	0.0931093	-0.705782	0.40449						BRADI3G18621.1	#REF!	BRADI1G37680.1
	HORVU.MOREX.r2.5HG0411620.1	Glutathione S-transferase T3	chr5H	500747644	500748590			0	0.0203164	0	0	0	0	0.015026	0	0	0	0	NA	-0.263972	NA	0	NA	0	NA	NA	NA	-0.239263	NA	0.458405	NA	0	NA	-0.813737	NA	0.856019	NA	0	1		AT1G66235.1	unknown protein; BEST Arabidopsis thaliana protein match is: unknown protein (TAIR:AT1G24380.1); Has 283 Blast hits to 282 proteins in 34 species: Archae - 0; Bacteria - 19; Metazoa - 15; Fungi - 0; Plants - 234; Viruses - 0; Other Eukaryotes - 15 ( /.../: NCBI BLink). [Source:TAIR;Acc:AT1G66235]	AT3G47680.1	At3g47680 [Source:UniProtKB/TrEMBL;Acc:Q9STU5]	BRADI2G51330.1	#REF!	BRADI2G33470.1		OS06T0660650-00
	HORVU.MOREX.r2.5HG0416010.1	Glutathione S-transferase T3	chr5H	514855062	514855421			0.0603552	0	0	0	0	0	0.0356868	0.11687	0	0	-1.20524	NA	0.697795	NA	2.53904	NA	0	NA	0	NA	-0.239263	NA	-1.947	NA	2.52941	NA	1.66378	NA	0	NA	0	1		AT1G66235.1	unknown protein; BEST Arabidopsis thaliana protein match is: unknown protein (TAIR:AT1G24380.1); Has 283 Blast hits to 282 proteins in 34 species: Archae - 0; Bacteria - 19; Metazoa - 15; Fungi - 0; Plants - 234; Viruses - 0; Other Eukaryotes - 15 ( /.../: NCBI BLink). [Source:TAIR;Acc:AT1G66235]	#REF!	#REF!	BRADI4G30700.1	#REF!	BRADI1G04055.1		OS06T0635500-00
	HORVU.MOREX.r2.5HG0421610.1	Glutathione S-transferase T3	chr5H	528721735	528722193			0	0	0.0589061	0.0583631	0.0201649	0	0	0	0.0312728	0	0	NA	0	NA	-1.26094	NA	-0.662111	NA	NA	NA	0	NA	0	NA	-0.597323	NA	0	NA	-1.50034	NA	0.00150672	1						BRADI1G04055.1	#REF!	BRADI4G30700.1
	HORVU.MOREX.r2.5HG0439230.1	Glutathione S-transferase T3	chr5H	577705557	577706361			0.0151519	0.07268	0	0.0186811	0.0129089	0	0.107508	0.0195598	0	0.0159681	-0.410783	NA	0.517452	NA	0.854988	NA	-0.688049	NA	0.2628	NA	-2.5048	NA	2.0026	NA	0.845359	NA	-1.57657	NA	2.34014	NA	-0.697678	1		AT1G66235.1	unknown protein; BEST Arabidopsis thaliana protein match is: unknown protein (TAIR:AT1G24380.1); Has 283 Blast hits to 282 proteins in 34 species: Archae - 0; Bacteria - 19; Metazoa - 15; Fungi - 0; Plants - 234; Viruses - 0; Other Eukaryotes - 15 ( /.../: NCBI BLink). [Source:TAIR;Acc:AT1G66235]	#REF!	#REF!	BRADI2G51330.1	#REF!	BRADI2G33470.1
	HORVU.MOREX.r2.6HG0456670.1	Glutathione S-transferase T3	chr6H	23711912	23714965			12.3875	21.4307	17.9772	16.6	24.0986	11.5318	27.9336	17.1029	15.6744	18.4884	-0.0860396	0.673575	0.3808	0.00672759	-0.0259179	0.909604	-0.144197	0.315018	-0.37539	0.319954	-0.851278	1.17755e-13	0.619476	1.13149e-07	0.228655	0.0869263	-0.384438	0.0034604	0.212757	0.132392	0.110375	0.71318		AT3G47680.1	At3g47680 [Source:UniProtKB/TrEMBL;Acc:Q9STU5]	AT3G47680.1	At3g47680 [Source:UniProtKB/TrEMBL;Acc:Q9STU5]	BRADI1G42330.1	#REF!	BRADI1G42330.1
	HORVU.MOREX.r2.6HG0457080.1	Glutathione S-transferase T3	chr6H	24451076	24451665			0.0211773	0.0338606	0	0	0.0180423	0.0783453	0.175304	0	0.027981	0.0223179	1.62087	NA	2.22012	NA	0	NA	0.754641	NA	-0.698939	NA	-0.691707	NA	2.94251	NA	-0.597331	NA	-0.0924643	NA	0.856035	NA	0	1		AT1G66235.1	unknown protein; BEST Arabidopsis thaliana protein match is: unknown protein (TAIR:AT1G24380.1); Has 283 Blast hits to 282 proteins in 34 species: Archae - 0; Bacteria - 19; Metazoa - 15; Fungi - 0; Plants - 234; Viruses - 0; Other Eukaryotes - 15 ( /.../: NCBI BLink). [Source:TAIR;Acc:AT1G66235]	AT3G47680.1	At3g47680 [Source:UniProtKB/TrEMBL;Acc:Q9STU5]	BRADI2G51330.1	#REF!	BRADI2G33470.1
	HORVU.MOREX.r2.6HG0459710.1	Glutathione S-transferase T3	chr6H	35485085	35485711			0	0	0	0.0213626	0	0	0	0	0	0.0182601	0	NA	0	NA	0	NA	-0.688039	NA	0	NA	0	NA	0	NA	0	NA	0	NA	0	NA	-0.697668	1						#REF!	#REF!	#REF!		OS11T0303800-01
	HORVU.MOREX.r2.6HG0462280.1	Glutathione S-transferase T3	chr6H	49503708	49504157			0	0	0	0.0297652	0.0205682	0.0595424	0.0570989	0	0	0.10177	1.72979	NA	1.39465	NA	0	NA	-0.688039	NA	1.99355	NA	0.483203	NA	1.15526	NA	0	NA	0	NA	0	NA	-0.697668	1		AT3G47680.1	At3g47680 [Source:UniProtKB/TrEMBL;Acc:Q9STU5]	AT5G41220.1	Glutathione S-transferase T3 [Source:UniProtKB/Swiss-Prot;Acc:Q9FHE1]	BRADI2G51330.1	#REF!	BRADI2G33470.1		OS12T0169300-00
	HORVU.MOREX.r2.6HG0464860.1	Glutathione S-transferase T3	chr6H	66073355	66074280			0	0	0.0927226	0.0183736	0.0507856	0.0183773	0.0352462	0.0769513	0.0196903	0.0785261	1.03189	NA	1.45372	NA	-0.00716637	NA	0.0332962	NA	1.03578	0.795596	-0.273831	NA	-1.34095	NA	1.95794	NA	0	NA	-2.80184	NA	1.9984	0.834478		AT1G66235.1	unknown protein; BEST Arabidopsis thaliana protein match is: unknown protein (TAIR:AT1G24380.1); Has 283 Blast hits to 282 proteins in 34 species: Archae - 0; Bacteria - 19; Metazoa - 15; Fungi - 0; Plants - 234; Viruses - 0; Other Eukaryotes - 15 ( /.../: NCBI BLink). [Source:TAIR;Acc:AT1G66235]	AT3G47680.1	At3g47680 [Source:UniProtKB/TrEMBL;Acc:Q9STU5]	BRADI2G51330.1	#REF!	BRADI2G33470.1
	HORVU.MOREX.r2.6HG0465180.1	Glutathione S-transferase T3	chr6H	67287156	67288563			0.0248887	0.0994875	0	0	0	0	0.0441486	0	0	0	-1.19397	NA	-1.16744	NA	0	NA	0	NA	0	NA	-1.55612	NA	1.77527	NA	0	NA	-1.52959	NA	3.07635	NA	0	1						BRADI2G51330.1	#REF!	BRADI2G33470.1		OS06T0660650-00
	HORVU.MOREX.r2.6HG0469420.1	Glutathione S-transferase T3	chr6H	101517563	101518765			0	0.0482514	0	0	0.0899858	0.055821	0.981387	0.389566	0.398729	0.222621	2.32171	0.294124	4.36382	0.00594748	4.79581	0.00183022	4.83212	0.00091278	0.494675	NA	-3.72943	0.00279874	1.29757	0.212339	-0.0126438	1	-1.68732	0.435752	1.72956	0.423008	0	1		AT5G41220.1	Glutathione S-transferase T3 [Source:UniProtKB/Swiss-Prot;Acc:Q9FHE1]	AT3G47680.1	At3g47680 [Source:UniProtKB/TrEMBL;Acc:Q9STU5]	BRADI1G06240.1	#REF!	BRADI1G68367.1		OS06T0521000-01
	HORVU.MOREX.r2.6HG0512960.1	Glutathione S-transferase T3	chr6H	530806662	530807099			0	0.118976	0.0308652	0	0.0422634	0	0.117327	0	0.0655444	0.0261395	0	NA	-0.0368358	NA	-0.5877	NA	1.51132	NA	1.2245	NA	-1.96977	NA	2.18892	NA	-1.35401	NA	-2.31712	NA	1.63806	NA	0.745009	1						#REF!	#REF!	#REF!
	HORVU.MOREX.r2.7HG0581170.1	Glutathione S-transferase T3	chr7H	389850793	389851140			9.89617	10.8316	14.0628	28.9441	57.2363	4.88915	13.2533	16.6036	20.7889	34.3473	-0.954965	0.00809489	0.2658	0.590383	0.295642	0.502522	-0.551621	0.0872471	-0.532634	0.0128699	-1.007	0.00181523	-0.44852	0.187276	-0.182328	0.645052	0.213767	0.615782	-0.418678	0.265242	-1.02959	0.00132601		AT3G47680.1	At3g47680 [Source:UniProtKB/TrEMBL;Acc:Q9STU5]	AT1G66235.1	unknown protein; BEST Arabidopsis thaliana protein match is: unknown protein (TAIR:AT1G24380.1); Has 283 Blast hits to 282 proteins in 34 species: Archae - 0; Bacteria - 19; Metazoa - 15; Fungi - 0; Plants - 234; Viruses - 0; Other Eukaryotes - 15 ( /.../: NCBI BLink). [Source:TAIR;Acc:AT1G66235]	BRADI3G18621.1	#REF!	BRADI1G37680.1		OS02T0463725-00
	HORVU.MOREX.r2.7HG0583640.1	Glutathione S-transferase T3	chr7H	416739009	416739533			0	0.0992601	0.0257504	0.102052	0.0176299	0	0.342593	0.0534262	0.0273414	0.0436156	0	NA	1.80306	NA	0.847751	NA	-1.68793	NA	0	NA	-3.78702	0.0224656	2.57071	0.143275	0.838122	NA	-2.29451	NA	1.6154	NA	-1.69756	0.667675						#REF!	#REF!	#REF!
	HORVU.MOREX.r2.7HG0609510.1	glutathione S-transferase TAU 1	chr7H	595659045	595659356			2.89009	2.39401	1.90652	1.41671	0.593313	0.0858785	0.0823542	0.1798	0	0	-5.03323	4.11e-05	-4.84456	0.00011671	-3.35078	0.000482405	-5.4575	5.91e-06	-3.94395	0.0675161	0.481017	0.839106	-1.23102	0.472543	2.53593	0.10694	0.669687	0.238138	0.262763	0.71033	0.429205	0.789388						#REF!	#REF!	#REF!
	HORVU.MOREX.r2.2HG0122200.1	glutathione S-transferase tau 3	chr2H	307859819	307860163			0.0314897	0.100699	0	0	0.241453	0	0.0372384	0.0406504	0	0.132743	-0.410763	NA	-1.18813	NA	0.854976	NA	0	NA	-1.6355	NA	-0.239263	NA	-0.26293	NA	0.845347	NA	-1.01663	NA	1.78018	NA	0	1						#REF!	#REF!	#REF!
	HORVU.MOREX.r2.3HG0222220.1	glutathione S-transferase THETA 3	chr3H	336479276	336480445			0	0.0323473	0.1007	0.124714	0.0258539	0	0.275127	0.0261162	0.066826	0.042641	0	1	3.08304	0.0790671	-1.89586	0.339928	-0.965861	0.526409	-0.602355	NA	-4.49555	0.00181326	3.25418	0.0279388	-1.18099	0.543819	-1.72306	0.427917	-1.72472	0.335868	-0.250993	1		AT1G66235.1	unknown protein; BEST Arabidopsis thaliana protein match is: unknown protein (TAIR:AT1G24380.1); Has 283 Blast hits to 282 proteins in 34 species: Archae - 0; Bacteria - 19; Metazoa - 15; Fungi - 0; Plants - 234; Viruses - 0; Other Eukaryotes - 15 ( /.../: NCBI BLink). [Source:TAIR;Acc:AT1G66235]	AT3G47680.1	At3g47680 [Source:UniProtKB/TrEMBL;Acc:Q9STU5]	BRADI1G04055.1	#REF!	BRADI4G31975.1		OS06T0635500-00
	HORVU.MOREX.r2.5HG0422350.1	glutathione S-transferase THETA 3	chr5H	530654570	530654938			0	0	0	0	0.0250832	0	0.0696328	0	0	0.0310274	0	NA	1.49033	NA	0	NA	0	NA	-0.698926	NA	-1.03179	NA	1.25093	NA	0	NA	0	NA	0	NA	0	1		AT1G66235.1	unknown protein; BEST Arabidopsis thaliana protein match is: unknown protein (TAIR:AT1G24380.1); Has 283 Blast hits to 282 proteins in 34 species: Archae - 0; Bacteria - 19; Metazoa - 15; Fungi - 0; Plants - 234; Viruses - 0; Other Eukaryotes - 15 ( /.../: NCBI BLink). [Source:TAIR;Acc:AT1G66235]	#REF!	#REF!	BRADI4G30700.1	#REF!	BRADI1G04055.1		OS12T0228500-01
	HORVU.MOREX.r2.6HG0463230.1	glutathione S-transferase THETA 3	chr6H	54206092	54207216			0	0.187384	0.0145836	0.0144491	0.0599073	0.014452	0.26332	0.0756439	0.0464538	0.160559	1.0319	0.740828	0.433355	0.837832	2.19256	0.31303	1.31276	0.548396	1.55912	NA	-3.47961	0.0249664	1.63985	0.243541	0.903466	0.648656	-4.07816	0.0127732	3.39905	0.0433194	0.0236672	1		AT1G66235.1	unknown protein; BEST Arabidopsis thaliana protein match is: unknown protein (TAIR:AT1G24380.1); Has 283 Blast hits to 282 proteins in 34 species: Archae - 0; Bacteria - 19; Metazoa - 15; Fungi - 0; Plants - 234; Viruses - 0; Other Eukaryotes - 15 ( /.../: NCBI BLink). [Source:TAIR;Acc:AT1G66235]	AT3G47680.1	At3g47680 [Source:UniProtKB/TrEMBL;Acc:Q9STU5]	BRADI2G51330.1	#REF!	BRADI2G33470.1		OS06T0660650-00
	HORVU.MOREX.r2.6HG0505410.1	glutathione S-transferase THETA 3	chr6H	484726204	484727074			0	0	0	0	0	0	0.0167282	0	0.093452	0	0	NA	0.697802	NA	0	NA	2.73143	NA	NA	NA	-0.239263	NA	0.458405	NA	-2.57412	NA	0	NA	0	NA	0	1		AT3G47680.1	At3g47680 [Source:UniProtKB/TrEMBL;Acc:Q9STU5]	AT1G66235.1	unknown protein; BEST Arabidopsis thaliana protein match is: unknown protein (TAIR:AT1G24380.1); Has 283 Blast hits to 282 proteins in 34 species: Archae - 0; Bacteria - 19; Metazoa - 15; Fungi - 0; Plants - 234; Viruses - 0; Other Eukaryotes - 15 ( /.../: NCBI BLink). [Source:TAIR;Acc:AT1G66235]	BRADI1G04055.1	#REF!	BRADI4G31975.1		OS06T0635500-00
	HORVU.MOREX.r2.6HG0511910.1	glutathione S-transferase THETA 3	chr6H	525685515	525686270			0	0.206792	0	0.0531521	0.012243	0	0.13595	0.0185508	0.0569612	0	0	NA	-0.618015	NA	0.854989	NA	0.0885936	NA	0	NA	-2.97976	0.162555	2.47756	0.274848	-1.17987	NA	-3.90832	NA	3.95056	NA	-1.94626	0.705331						#REF!	#REF!	#REF!
	HORVU.MOREX.r2.7HG0622550.1	glutathione S-transferase zeta 1	chr7H	630719484	630720665			1.43382	1.36672	1.30386	5.96059	0.767392	1.21276	1.0543	0.878007	4.57829	1.13329	-0.249728	0.682903	-0.376375	0.515007	-0.474728	0.371647	-0.438375	0.244547	0.0333751	0.988789	0.617191	0.129524	0.113505	0.844518	-2.19198	6.57412e-10	0.490545	0.267769	0.0151522	0.994636	-2.15563	4.09009e-10						#REF!	#REF!	#REF!
	HORVU.MOREX.r2.6HG0483660.1	Glutathione S-transferase, amino-terminal domain protein	chr6H	245672544	245674210			0	0	0.0755249	0	0	0	0	0	0	0	0	NA	0	NA	-0.587694	NA	0	NA	NA	NA	0	NA	0	NA	0	NA	0	NA	-0.827091	NA	0.745002	1						#REF!	#REF!	#REF!
	HORVU.MOREX.r2.1HG0040480.1	Glutathione s-transferase, putative	chr1H	346013812	346014614	Igri, stage III	Cluster 4	0.681837	3.80358	5.33593	30.2073	4.42775	0.261588	2.84897	23.6282	183.102	2.47505	-1.345	0.0327473	-0.408423	0.343917	2.2641	2.68e-18	2.51336	8.54e-26	-0.601919	0.37142	-3.02945	4.14949e-10	-3.20616	1.42363e-33	-2.75716	7.36624e-31	-2.09287	1.29075e-08	-0.533634	0.11682	-2.5079	2.46204e-22		AT1G10370.1	Glutathione S-transferase U17 [Source:UniProtKB/Swiss-Prot;Acc:Q9FUS8]	AT1G10360.1	Glutathione S-transferase U18 [Source:UniProtKB/Swiss-Prot;Acc:Q9FUS9]	BRADI3G31707.1	#REF!	BRADI3G31777.1		OS10T0525400-01
	HORVU.MOREX.r2.3HG0183910.1	Glutathione S-transferase, putative, expressed	chr3H	6140132	6140950			0.0132649	0.0636282	0.0165067	0.703243	0	0.0163578	0.0470595	0.0171238	0.368057	0.0279587	0.310559	0.943433	-0.440169	0.872755	0.133643	0.974293	-0.950396	0.318747	1.22449	NA	-0.82054	0.688556	1.03969	0.61018	-4.01638	0.00410385	-1.57127	0.414857	1.6135	0.400581	-5.10042	0.000320688		AT1G10360.1	Glutathione S-transferase U18 [Source:UniProtKB/Swiss-Prot;Acc:Q9FUS9]	AT1G10370.1	Glutathione S-transferase U17 [Source:UniProtKB/Swiss-Prot;Acc:Q9FUS8]	BRADI2G25170.1	#REF!	BRADI3G31820.1
	HORVU.MOREX.r2.6HG0455510.1	Glutathione S-transferase,-like protein	chr6H	19020517	19024976			0.029602	0.26821	0.245576	1.27739	0.218572	0	0.151693	0.585941	7.75728	0.239173	-1.70023	0.418056	-0.812777	0.386526	1.32787	0.0354886	2.50912	1.01e-11	-0.507752	0.807643	-3.6583	0.00362749	-2.06306	0.000779569	-3.57143	4.47509e-19	-2.77084	0.0111698	0.0775817	0.945735	-2.39018	7.18321e-06		AT4G19880.2	Glutathione S-transferase family protein [Source:UniProtKB/TrEMBL;Acc:F4JU03]	AT5G45020.1	AT5g45020/K21C13_21 [Source:UniProtKB/TrEMBL;Acc:Q9FL95]	#REF!	#REF!	#REF!
	HORVU.MOREX.r2.7HG0533900.1	Glutathione S-transferase-like protein	chr7H	13654344	13657545			0.726368	0.639612	1.03488	0.687887	0.75337	1.24624	2.2159	2.25586	1.69691	2.01912	0.844742	0.219025	1.78238	0.0051434	1.21455	0.0432833	1.2465	0.0297381	1.63553	0.16553	-0.392641	0.52227	-0.192092	0.779913	0.580396	0.334728	0.544995	0.448928	-0.759916	0.262158	0.612339	0.554563		AT5G03880.1	Putative uncharacterized protein MED24.18 [Source:UniProtKB/TrEMBL;Acc:Q940I2]	AT4G10000.1	Thioredoxin family protein [Source:UniProtKB/TrEMBL;Acc:F4JKW0]	BRADI3G42820.1	Thioredoxin family protein [Source:Projected from Arabidopsis thaliana (AT5G03880) TAIR;Acc:AT5G03880]	BRADI5G11290.1	Thioredoxin family protein [Source:Projected from Arabidopsis thaliana (AT4G10000) TAIR;Acc:AT4G10000]	OS08T0558200-01
	HORVU.MOREX.r2.1HG0023970.1	Thioredoxin	chr1H	148128356	148133755			25.7683	13.4836	10.1184	8.90888	9.76989	27.5384	15.5832	14.5871	18.8067	14.9474	0.0965232	0.71661	0.202465	0.418404	0.592416	0.00152325	1.01078	2.26e-09	0.571958	0.658395	1.24559	5.85674e-16	-0.0285969	0.916052	-0.220314	0.2598	1.35154	1.14886e-15	0.361355	0.0719466	0.198054	0.567831		AT4G26160.1	Thioredoxin-like 2-1, chloroplastic [Source:UniProtKB/Swiss-Prot;Acc:Q8LEK4]	AT4G29670.2	Thioredoxin-like 2-2, chloroplastic [Source:UniProtKB/Swiss-Prot;Acc:Q8LCT3]	BRADI2G33070.1	atypical CYS HIS rich thioredoxin 2 [Source:Projected from Arabidopsis thaliana (AT4G29670) TAIR;Acc:AT4G29670]	BRADI1G63640.1		OS05T0200100-01
	HORVU.MOREX.r2.1HG0034980.1	Thioredoxin	chr1H	294731671	294735102			108.589	106.207	90.3155	122.641	455.319	100.712	77.7124	89.9653	146.888	473.923	-0.0935906	0.672707	-0.456495	0.00404098	0.090711	0.672881	0.182597	0.234636	-0.347863	0.450631	0.797263	6.74508e-10	-0.359759	0.0109068	-0.527845	8.27929e-05	0.434358	0.0029268	0.187447	0.255089	-0.43596	0.0030679		AT5G08290.1	Thioredoxin-like protein YLS8 [Source:UniProtKB/Swiss-Prot;Acc:Q9FE62]	AT3G24730.1	At3g24730 [Source:UniProtKB/TrEMBL;Acc:Q6NMD4]	BRADI2G20240.1		BRADI5G26987.1		OS10T0486600-01
	HORVU.MOREX.r2.1HG0057110.1	Thioredoxin	chr1H	456643017	456643873			9.05328	35.9473	32.1075	41.7022	26.2887	8.65226	37.3225	31.7172	27.6452	16.5111	-0.039242	0.930899	0.0517221	0.850596	0.0724476	0.767472	-0.658045	3.86e-06	-0.627341	0.0330262	-1.68889	3.15369e-28	0.112931	0.520547	0.346357	0.0255673	-1.59793	5.60057e-24	0.133657	0.472322	-0.384136	0.0185078		AT3G08710.1	Thioredoxin H9 [Source:UniProtKB/Swiss-Prot;Acc:Q9C9Y6]	AT3G56420.1	Thioredoxin superfamily protein [Source:UniProtKB/TrEMBL;Acc:A0A1I9LMG8]	BRADI2G34450.1	thioredoxin H-type 9 [Source:Projected from Arabidopsis thaliana (AT3G08710) TAIR;Acc:AT3G08710]	BRADI1G55100.2		OS05T0480200-01
	HORVU.MOREX.r2.1HG0062030.1	Thioredoxin	chr1H	479369706	479371555			210.537	238.574	202.198	200.37	301.374	196.2	236.647	224.77	193.024	345.428	-0.0748419	0.651572	-0.0158908	0.943533	0.227194	0.0597986	-0.123979	0.306137	0.0119389	0.981659	0.152311	0.170345	-0.0567673	0.66807	0.372221	0.000321396	0.211262	0.071303	0.186318	0.121671	0.0210482	1						BRADI2G20440.1		BRADI1G55100.2		OS07T0186000-02
	HORVU.MOREX.r2.1HG0063710.1	Thioredoxin	chr1H	485276458	485277391			38.1377	53.6097	34.3174	39.3087	115.556	34.976	42.4648	34.9465	43.8992	110.621	-0.0975375	0.563389	-0.343884	0.00730016	0.0961143	0.579503	0.0912077	0.511734	-0.230263	0.396018	0.146963	0.232671	0.164004	0.195678	-0.189	0.134391	-0.0993839	0.477542	0.604002	1.76459e-07	-0.193906	0.212277										OS10T0486600-01
	HORVU.MOREX.r2.2HG0093810.1	Thioredoxin	chr2H	44074864	44078880	Igri, stages II, III		7.54191	10.3362	5.17668	8.52366	3.72267	8.48849	17.5898	35.003	33.1769	3.2171	0.191182	0.519518	0.773842	0.000202545	2.83383	1.39e-51	2.08787	5.88e-28	-0.0375393	0.978647	-0.630833	0.000720894	-1.11961	1.77618e-12	0.227518	0.212079	-0.0481732	0.884495	0.94038	3.35582e-05	-0.718442	0.00284741		AT5G04260.1	Thioredoxin-like 3-2, chloroplastic [Source:UniProtKB/Swiss-Prot;Acc:Q8VZT6]	AT5G06690.2	WCRKC thioredoxin 1 [Source:UniProtKB/TrEMBL;Acc:F4K3Y1]	BRADI3G57470.1	WCRKC thioredoxin 1 [Source:Projected from Arabidopsis thaliana (AT5G06690) TAIR;Acc:AT5G06690]	BRADI3G55530.1	WCRKC thioredoxin 2 [Source:Projected from Arabidopsis thaliana (AT5G04260) TAIR;Acc:AT5G04260]
	HORVU.MOREX.r2.2HG0122770.1	Thioredoxin	chr2H	317399402	317408251			722.376	708.882	670.192	577.494	910.065	688.24	743.161	799.743	760.533	1129.84	-0.0483174	0.817326	0.0599573	0.76554	0.350331	0.00417337	0.324742	0.00536597	0.0383944	0.943116	0.313066	0.00566185	-0.257873	0.0299988	0.246983	0.0398234	0.421341	0.000485521	0.0325002	0.853432	0.221395	0.125229		AT3G51030.1	Thioredoxin H1 [Source:UniProtKB/Swiss-Prot;Acc:P29448]	AT1G19730.1	Thioredoxin H4 [Source:UniProtKB/Swiss-Prot;Acc:Q39239]	BRADI1G55110.1		BRADI1G55100.2		OS07T0186000-02
	HORVU.MOREX.r2.2HG0139110.1	Thioredoxin	chr2H	485462630	485463961			1.87917	3.25501	7.38062	11.0292	2.26806	2.12422	3.61112	5.71083	9.00049	3.46567	0.196728	0.670249	0.145121	0.73117	-0.292494	0.287106	-0.358961	0.0854946	1.06428	0.339863	-0.338958	0.239848	-0.778023	0.00064806	-0.516519	0.0162768	-0.390565	0.207891	-1.21564	3.59464e-07	-0.582985	0.00677138										OS04T0430800-01
	HORVU.MOREX.r2.2HG0152140.1	Thioredoxin	chr2H	577523463	577526254			50.8593	29.562	30.8182	29.914	7.97017	66.4146	35.2348	28.9058	30.5692	12.1064	0.375773	0.0576234	0.243836	0.325275	-0.00456321	0.993148	-0.0332144	0.894706	-0.0244877	0.989545	1.34335	5.75979e-17	0.157699	0.452467	0.0641474	0.800918	1.21142	7.82215e-12	-0.0907002	0.718094	0.0354962	1						BRADI5G16550.1		BRADI3G49877.1		OS04T0530600-01
	HORVU.MOREX.r2.2HG0165430.1	Thioredoxin	chr2H	631274478	631275651			9.06631	13.6215	11.7035	6.5205	8.70079	14.4251	11.122	11.6702	7.9172	15.8695	0.698355	0.00149897	-0.29946	0.299343	0.0689392	0.853865	0.219812	0.430673	0.328916	0.632745	0.796965	6.56226e-05	-0.191268	0.444935	0.700284	0.00157169	-0.20085	0.446847	0.177131	0.510883	0.851157	0.000250805						BRADI5G22770.1	C-terminal cysteine residue is changed to a serine 1 [Source:Projected from Arabidopsis thaliana (AT1G11530) TAIR;Acc:AT1G11530]	BRADI2G34450.1	thioredoxin H-type 9 [Source:Projected from Arabidopsis thaliana (AT3G08710) TAIR;Acc:AT3G08710]	OS04T0629500-01
	HORVU.MOREX.r2.2HG0174800.1	Thioredoxin	chr2H	657456034	657456450			0.0781578	0.0833118	0	0.096362	0.155371	0.257018	0.369705	0.0336316	0.0688452	1.40025	1.78339	0.4062	2.13607	0.338439	0.85499	0.794519	-0.543638	0.826942	0.639128	0.863236	-0.105478	0.975701	3.04075	0.084666	-0.585815	0.835092	0.247198	0.946135	1.75968	0.455426	-1.98444	0.567787						BRADI2G20240.1		BRADI2G61080.1		OS10T0486600-01
	HORVU.MOREX.r2.2HG0174890.1	Thioredoxin	chr2H	657686497	657688319			4.45861	5.85711	4.08955	4.72285	3.01389	11.0997	9.654	11.9977	14.05	9.61812	1.32742	2.72e-08	0.70817	0.0147755	1.62774	1.77e-11	1.49636	1.77e-10	1.34942	0.226039	0.630599	0.00626921	-0.450313	0.0683097	-0.062228	0.853269	0.011348	1	0.469261	0.120819	-0.193609	0.856013						BRADI5G26060.1	thioredoxin X [Source:Projected from Arabidopsis thaliana (AT1G50320) TAIR;Acc:AT1G50320]	BRADI3G49877.1
	HORVU.MOREX.r2.2HG0178800.1	Thioredoxin	chr2H	667873433	667874366			0.190595	0.277042	0	0.0213626	0.103333	0.384604	1.10646	0.111837	0.160255	0.748665	1.07636	0.380984	1.99591	0.0516958	2.84895	0.113104	2.55876	0.10422	2.6455	0.0333399	-1.10118	0.192022	3.22267	0.00131645	-0.407484	0.804292	-0.181628	0.913458	4.07571	0.00463825	-0.697679	1						BRADI3G46420.1	Thioredoxin superfamily protein [Source:Projected from Arabidopsis thaliana (AT1G07700) TAIR;Acc:AT1G07700]	BRADI2G33070.1	atypical CYS HIS rich thioredoxin 2 [Source:Projected from Arabidopsis thaliana (AT4G29670) TAIR;Acc:AT4G29670]	OS02T0567100-01
	HORVU.MOREX.r2.3HG0258010.1	Thioredoxin	chr3H	577323850	577324698			2.85893	8.59383	4.15056	3.00785	11.8051	2.49138	5.63476	4.08429	3.87816	6.96989	-0.182908	0.649952	-0.618298	0.00743904	0.00767467	0.990129	0.297541	0.28893	-0.339131	0.605163	-0.753166	0.00127158	0.383126	0.108191	0.174478	0.553352	-1.18856	4.66134e-08	1.0091	2.86294e-06	0.464344	0.124379						BRADI2G58440.1		BRADI1G05150.2	thioredoxin 2 [Source:Projected from Arabidopsis thaliana (AT5G39950) TAIR;Acc:AT5G39950]	OS01T0913000-01
	HORVU.MOREX.r2.4HG0285270.1	Thioredoxin	chr4H	38282950	38283510			11.4643	8.91748	8.55478	9.93233	9.89913	9.88659	7.55721	6.7997	12.1793	12.0205	-0.195344	0.384138	-0.238895	0.336095	-0.266681	0.254788	0.225407	0.236141	0.0892236	0.862657	0.806246	1.26137e-06	0.0370382	0.894961	-0.700619	5.69363e-05	0.762696	1.16902e-05	0.00925207	0.987628	-0.208532	0.479618		AT3G06730.1	Thioredoxin-like protein CITRX, chloroplastic [Source:UniProtKB/Swiss-Prot;Acc:Q9M7X9]	AT1G43560.1	Ty2 [Source:UniProtKB/TrEMBL;Acc:A0A178WFY2]	BRADI3G35050.1	Thioredoxin z [Source:Projected from Arabidopsis thaliana (AT3G06730) TAIR;Acc:AT3G06730]	BRADI2G61580.1
	HORVU.MOREX.r2.5HG0374210.1	Thioredoxin	chr5H	199357559	199358174			0.308635	0.855366	0.102416	0.583465	2.61193	0.279105	1.33826	0.079684	1.76709	3.44774	-0.0875415	0.975817	0.64482	0.447615	-0.319969	0.892437	1.54936	0.012138	-0.00735774	1	-1.83431	0.00832425	3.98985	0.000139946	-4.3812	2.28261e-05	-1.10195	0.155022	3.02506	0.00235929	-2.51187	0.026106		AT4G03520.1	Thioredoxin M2, chloroplastic [Source:UniProtKB/Swiss-Prot;Acc:Q9SEU8]	AT3G15360.1	TRX-M4 [Source:UniProtKB/TrEMBL;Acc:A0A178VJ83]	BRADI4G40800.1		BRADI1G29280.1		OS12T0188700-02
	HORVU.MOREX.r2.5HG0396990.1	Thioredoxin	chr5H	430396773	430400064			47.9798	49.4238	34.2816	31.3558	59.2028	37.0434	50.2478	31.009	39.7312	75.7806	-0.367195	8.57e-05	0.0205138	0.909675	-0.0785184	0.578537	0.276168	0.00392902	0.184594	0.527872	-0.0159185	0.925545	0.578076	6.48135e-11	-0.218327	0.0270218	0.37179	8.62441e-05	0.479044	5.56474e-07	0.13636	0.330554		AT3G17880.1	TPR repeat-containing thioredoxin TDX [Source:UniProtKB/Swiss-Prot;Acc:Q8VWG7]	AT4G22670.1	FAM10 family protein At4g22670 [Source:UniProtKB/Swiss-Prot;Acc:Q93YR3]	BRADI4G29820.1	tetraticopeptide domain-containing thioredoxin [Source:Projected from Arabidopsis thaliana (AT3G17880) TAIR;Acc:AT3G17880]	BRADI5G23620.1	HSP70-interacting protein 1 [Source:Projected from Arabidopsis thaliana (AT4G22670) TAIR;Acc:AT4G22670]
	HORVU.MOREX.r2.6HG0512680.1	Thioredoxin	chr6H	528979959	528981227			5.10796	3.04746	2.9884	8.85905	0.958045	4.5832	3.04277	2.31279	5.41431	4.61981	-0.154228	0.699658	-0.000630564	1	-0.301208	0.46084	-0.772751	0.000911173	1.21801	0.280681	1.01094	5.28352e-05	0.290595	0.384362	-1.09786	4.2675e-05	1.16454	1.24984e-05	-0.00998256	0.996764	-1.5694	1.05461e-10		AT5G04260.1	Thioredoxin-like 3-2, chloroplastic [Source:UniProtKB/Swiss-Prot;Acc:Q8VZT6]	AT5G06690.2	WCRKC thioredoxin 1 [Source:UniProtKB/TrEMBL;Acc:F4K3Y1]	BRADI3G57470.1	WCRKC thioredoxin 1 [Source:Projected from Arabidopsis thaliana (AT5G06690) TAIR;Acc:AT5G06690]	BRADI3G55530.1	WCRKC thioredoxin 2 [Source:Projected from Arabidopsis thaliana (AT5G04260) TAIR;Acc:AT5G04260]
	HORVU.MOREX.r2.6HG0523030.1	Thioredoxin	chr6H	565607497	565609741			42.0035	85.383	48.5401	47.3447	31.4004	40.1005	62.1277	48.7412	44.86	27.0051	-0.0374033	0.913741	-0.457875	0.0026395	0.0730387	0.743373	-0.147095	0.359377	-0.069406	0.971766	-0.216479	0.130383	0.233982	0.108503	0.268153	0.0664235	-0.63695	4.08255e-06	0.764896	2.76084e-08	0.0480195	1		AT5G04260.1	Thioredoxin-like 3-2, chloroplastic [Source:UniProtKB/Swiss-Prot;Acc:Q8VZT6]	AT5G06690.2	WCRKC thioredoxin 1 [Source:UniProtKB/TrEMBL;Acc:F4K3Y1]	BRADI3G55530.1	WCRKC thioredoxin 2 [Source:Projected from Arabidopsis thaliana (AT5G04260) TAIR;Acc:AT5G04260]	BRADI3G57470.1	WCRKC thioredoxin 1 [Source:Projected from Arabidopsis thaliana (AT5G06690) TAIR;Acc:AT5G06690]	OS02T0819200-01
	HORVU.MOREX.r2.7HG0561980.1	Thioredoxin	chr7H	155872006	155875842			53.5774	51.3923	41.7324	46.3116	89.0117	54.1707	52.6658	42.6248	48.5012	125.608	0.0279115	0.92522	0.026189	0.911507	0.0940151	0.610607	0.00517175	0.986213	0.348126	0.758635	0.466756	3.82008e-05	0.200269	0.124558	-0.0669717	0.676506	0.465033	0.000165307	0.268095	0.0462937	-0.155815	0.420756		AT5G57230.2	Thioredoxin superfamily protein [Source:TAIR;Acc:AT5G57230]			BRADI1G45270.2		BRADI1G41880.1		OS06T0482200-01
	HORVU.MOREX.r2.7HG0612170.1	Thioredoxin	chr7H	604523990	604532412			98.9007	90.6472	60.3643	64.8527	45.5115	81.5429	70.7446	61.908	61.1474	77.5779	-0.254449	0.0791018	-0.368153	0.0120463	0.112237	0.543469	-0.151849	0.298122	0.448802	0.004275	0.633336	7.5977e-08	0.0579337	0.723308	0.167607	0.246105	0.519633	5.29115e-05	0.538323	4.02848e-05	-0.0964792	0.821854										OS06T0665900-00
	HORVU.MOREX.r2.7HG0621800.1	Thioredoxin	chr7H	628730988	628733045			33.0705	48.1516	28.1256	24.9412	11.4544	33.2616	44.0301	34.6311	29.3684	13.6863	0.0298071	0.942481	-0.126354	0.629083	0.375039	0.0491236	0.162348	0.41966	0.12027	0.946378	0.0143088	0.971046	0.209473	0.254755	0.402397	0.0195201	-0.141852	0.496554	0.710866	3.55658e-05	0.189706	0.532749		AT3G15360.1	TRX-M4 [Source:UniProtKB/TrEMBL;Acc:A0A178VJ83]	AT1G03680.1	Thioredoxin M1, chloroplastic [Source:UniProtKB/Swiss-Prot;Acc:O48737]	BRADI1G29280.1		BRADI4G40800.1
	HORVU.MOREX.r2.4HG0313490.1	Thioredoxin domain-containing protein 9-like protein	chr4H	382655918	382656664			3.66111	5.72654	5.59576	7.06514	10.3406	4.76012	7.48247	4.93165	10.253	11.1555	0.351731	0.555868	0.391774	0.497052	-0.104194	0.882962	0.480328	0.25881	0.0333126	0.978647	-0.232719	0.624875	0.487697	0.267459	-0.915752	0.0220144	-0.192676	0.734725	-0.00827133	1	-0.33123	0.745139		AT2G18990.1	Thioredoxin domain-containing protein 9 homolog [Source:UniProtKB/Swiss-Prot;Acc:O64628]	AT3G25580.1	Thioredoxin superfamily protein [Source:UniProtKB/TrEMBL;Acc:Q9LSU4]
	HORVU.MOREX.r2.3HG0253820.1	Thioredoxin family protein	chr3H	563060820	563062284			4.9241	2.63029	1.60744	3.15801	1.39212	2.94082	1.2795	0.712621	3.6615	2.18743	-0.746351	0.00475882	-1.03755	0.00126467	-1.13713	0.00168341	0.149863	0.643634	0.05371	0.971693	1.61905	1.41615e-09	0.760999	0.037486	-2.25545	1.80364e-13	1.32786	2.3908e-07	0.661422	0.031903	-0.968466	0.000859394		AT4G28590.1	FUNCTIONS IN: molecular_function unknown; INVOLVED IN: biological_process unknown; LOCATED IN: chloroplast; EXPRESSED IN: 21 plant structures; EXPRESSED DURING: 10 growth stages; BEST Arabidopsis thaliana protein match is: Thioredoxin superfamily pr /.../(TAIR:AT2G31840.1); Has 114 Blast hits to 112 proteins in 39 species: Archae - 2; Bacteria - 0; Metazoa - 17; Fungi - 6; Plants - 67; Viruses - …	AT2G31840.1	Mesophyll-cell RNAi library line 7-like protein [Source:UniProtKB/TrEMBL;Acc:Q9SKB6]	BRADI2G53890.1	FUNCTIONS IN: molecular_function unknown; INVOLVED IN: biological_process unknown; LOCATED IN: chloroplast; EXPRESSED IN: 21 plant structures; EXPRESSED DURING: 10 growth stages; BEST Arabidopsis thaliana protein match is: Thioredoxin superfamily pr /.../(TAIR:AT2G31840.1); Has 114 Blast hits to 112 proteins in 39 species: Archae - 2; Bacteria - 0; Metazoa - 17; Fungi - 6; Plants - 67; Viruses - …	BRADI2G25250.1	Thioredoxin superfamily protein [Source:Projected from Arabidopsis thaliana (AT2G31840) TAIR;Acc:AT2G31840]	OS01T0829000-01
	HORVU.MOREX.r2.5HG0386540.1	Thioredoxin family protein	chr5H	343532968	343534249			15.2023	17.2559	11.6004	9.06216	5.55952	8.445	10.0064	7.96103	11.1328	4.83658	-0.80874	0.00750309	-0.791833	0.0144534	-0.491326	0.166275	0.23121	0.509101	-0.225628	0.796858	0.176498	0.61366	0.222737	0.525903	-0.351533	0.29355	0.193406	0.585102	0.523244	0.0920108	0.371003	0.408329
	HORVU.MOREX.r2.5HG0432930.1	Thioredoxin family protein	chr5H	560621210	560623032			8.77894	11.7558	11.9827	29.9343	9.95687	15.0548	14.145	14.6973	53.5384	19.0529	0.808112	0.000472029	0.253984	0.433445	0.397421	0.140985	0.770831	9.7e-05	0.64828	0.0286256	0.514831	0.0185368	-0.190097	0.464518	-1.70496	2.01813e-18	-0.0392976	0.926501	-0.0466601	0.898641	-1.33155	1.53055e-10		AT5G39950.1	Thioredoxin H2 [Source:UniProtKB/Swiss-Prot;Acc:Q38879]	AT1G45145.1	Thioredoxin H5 [Source:UniProtKB/Swiss-Prot;Acc:Q39241]	BRADI1G05150.2	thioredoxin 2 [Source:Projected from Arabidopsis thaliana (AT5G39950) TAIR;Acc:AT5G39950]	BRADI1G55100.2		OS03T0800700-01
	HORVU.MOREX.r2.7HG0576990.1	Thioredoxin H2-2	chr7H	324458937	324459128			0	0	0	0.0697621	0	0	0	0	0	0	0	NA	0	NA	0	NA	-0.688039	NA	NA	NA	0	NA	0	NA	0	NA	0	NA	0	NA	-0.697668	1
	HORVU.MOREX.r2.6HG0497120.1	Thioredoxin H-type	chr6H	410153357	410153731			2.63632	13.2479	20.7651	35.361	9.89741	3.42964	10.3463	22.9626	17.0337	5.95353	0.404963	0.333672	-0.349837	0.295456	0.276864	0.364312	-1.12706	2.46e-07	-0.410641	0.539221	-1.17133	1.2588e-05	-1.30882	6.12407e-09	0.614099	0.00897112	-1.92613	4.44294e-12	-0.682119	0.00733425	-0.789822	0.000791222
	HORVU.MOREX.r2.5HG0443860.1	thioredoxin H-type 9	chr5H	589313614	589313952			19.0039	30.898	17.2277	32.3202	6.25236	21.2614	25.0881	17.8718	23.712	3.98523	0.181942	0.453737	-0.303628	0.163364	0.117004	0.679231	-0.517122	0.00240624	-0.0738319	0.962838	0.183259	0.337109	0.379742	0.0382376	-0.267122	0.176173	-0.30231	0.116097	0.800375	8.08333e-06	-0.901248	1.33229e-07
	HORVU.MOREX.r2.3HG0271090.1	thioredoxin O2	chr3H	615736488	615737102			0	0	0	0	0	0.108919	0.480466	0.342058	0.140041	0.130315	3.06647	0.111294	4.93613	0.00552027	4.3679	0.0070653	3.06666	0.0694801	3.01957	0.394761	-1.72167	0.171445	0.462473	0.730324	1.32491	0.332621	0	1	0	1	0	1
	HORVU.MOREX.r2.2HG0085950.1	Thioredoxin protein	chr2H	16853607	16859936			0	0.0251747	0.0391854	0.194121	0.0402421	0	0.24205	0.243902	0.70731	0.0829645	0	1	3.1475	0.104536	2.66513	0.127728	1.77033	0.0998772	-2.2232	NA	-3.65074	0.012808	-0.100726	0.95407	-1.40416	0.19932	-0.813795	0.754105	-0.583097	0.828232	-2.29896	0.262504		AT1G20225.1	Putative uncharacterized protein At1g20220 [Source:UniProtKB/TrEMBL;Acc:Q8W456]	AT1G76020.1	At1g76020 [Source:UniProtKB/TrEMBL;Acc:A0JQ12]	BRADI5G04030.1		BRADI4G36730.1		OS04T0227500-01
	HORVU.MOREX.r2.2HG0096380.1	Thioredoxin reductase	chr2H	56516674	56522356			2.09029	2.41443	4.12354	2.85297	0.923186	2.92252	4.43123	5.68556	4.7478	1.39246	0.499264	0.0123988	0.876801	4.3e-06	0.51925	0.00261624	0.667484	8.08e-05	0.43037	0.47238	-0.174389	0.36271	-0.454717	0.00512489	0.372309	0.0263438	0.203148	0.377762	-0.812268	1.31451e-05	0.520543	0.00587783		AT2G41680.1	Thioredoxin reductase [Source:UniProtKB/TrEMBL;Acc:A0A178VZE7]	AT2G17420.1	Thioredoxin reductase 2 [Source:UniProtKB/Swiss-Prot;Acc:Q39242]	BRADI1G19140.1	NADPH-dependent thioredoxin reductase C [Source:Projected from Arabidopsis thaliana (AT2G41680) TAIR;Acc:AT2G41680]	BRADI1G42580.1		OS07T0657900-01
	HORVU.MOREX.r2.4HG0309130.1	Thioredoxin reductase	chr4H	325287684	325289372			0	0	0.0326545	0	0	0	0	0	0	0	0	NA	0	NA	-0.587694	NA	0	NA	NA	NA	0	NA	0	NA	0	NA	0	NA	-0.827091	NA	0.745002	1						BRADI1G19140.1	NADPH-dependent thioredoxin reductase C [Source:Projected from Arabidopsis thaliana (AT2G41680) TAIR;Acc:AT2G41680]	#REF!
	HORVU.MOREX.r2.6HG0505120.1	Thioredoxin reductase	chr6H	481646906	481656040			93.8487	72.7608	64.7308	92.0658	54.865	106.652	56.4841	65.0388	104.299	73.4536	0.199421	0.200316	-0.365443	0.0144013	0.0736333	0.71572	0.113761	0.448931	0.281141	0.759144	1.33505	4.3734e-31	-0.324906	0.0120798	-0.528073	1.53005e-05	0.770191	1.43887e-09	0.11417	0.479604	-0.487945	0.000167001		AT2G17420.1	Thioredoxin reductase 2 [Source:UniProtKB/Swiss-Prot;Acc:Q39242]	AT4G35460.1	Thioredoxin reductase 1 [Source:UniProtKB/Swiss-Prot;Acc:Q39243]	BRADI1G42580.1		BRADI3G53200.1		OS02T0713400-01
	HORVU.MOREX.r2.6HG0519240.1	Thioredoxin reductase	chr6H	554104250	554105033			0.0905328	0.482514	0	0	0.0257102	0	0.249808	0	0	0.0636061	-1.60038	NA	-0.915061	NA	0	NA	0	NA	1.41418	NA	-2.79961	0.410501	3.01875	NA	0	NA	-2.11429	NA	4.06746	NA	0	1
	HORVU.MOREX.r2.7HG0531170.1	Thioredoxin reductase	chr7H	8027204	8028674			0	0.0278374	0.04333	0.0214653	0.0296657	0.0644089	0.0617656	0.0898999	0.0460071	0.0183479	2.35026	NA	1.03296	NA	1.3805	NA	0.737602	NA	-1.66447	NA	0.503501	0.880279	-0.990699	NA	1.44442	NA	-0.813793	NA	-0.643163	NA	0.80152	1						BRADI1G19140.1	NADPH-dependent thioredoxin reductase C [Source:Projected from Arabidopsis thaliana (AT2G41680) TAIR;Acc:AT2G41680]	#REF!
	HORVU.MOREX.r2.7HG0561010.1	Thioredoxin reductase	chr7H	147466779	147471410			42.0562	44.2244	35.4172	33.2565	8.3051	37.7048	29.8149	36.9309	37.2951	8.94267	-0.125961	0.661565	-0.56655	0.0068211	0.140114	0.604936	0.102178	0.6588	0.0533846	0.976817	0.753825	1.17431e-05	-0.450004	0.015051	0.156652	0.47455	0.313236	0.127772	0.25666	0.229934	0.118717	0.904819		AT2G17420.1	Thioredoxin reductase 2 [Source:UniProtKB/Swiss-Prot;Acc:Q39242]	AT4G35460.1	Thioredoxin reductase 1 [Source:UniProtKB/Swiss-Prot;Acc:Q39243]
	HORVU.MOREX.r2.1HG0052740.1	Thioredoxin superfamily protein	chr1H	434861971	434863292			3.15476	1.56299	1.797	1.64348	0.993708	5.08211	1.73398	1.9789	2.70059	0.491679	0.696237	0.0303265	0.153349	0.795888	0.240859	0.624138	0.653588	0.0524599	-1.34725	0.398309	1.969	3.21544e-12	-0.32604	0.384205	-0.294596	0.43425	1.42612	1.22206e-05	-0.23853	0.58663	0.118133	1		AT2G31840.1	Mesophyll-cell RNAi library line 7-like protein [Source:UniProtKB/TrEMBL;Acc:Q9SKB6]	AT4G28590.1	FUNCTIONS IN: molecular_function unknown; INVOLVED IN: biological_process unknown; LOCATED IN: chloroplast; EXPRESSED IN: 21 plant structures; EXPRESSED DURING: 10 growth stages; BEST Arabidopsis thaliana protein match is: Thioredoxin superfamily pr /.../(TAIR:AT2G31840.1); Has 114 Blast hits to 112 proteins in 39 species: Archae - 2; Bacteria - 0; Metazoa - 17; Fungi - 6; Plants - 67; Viruses - …					OS05T0417200-01
	HORVU.MOREX.r2.2HG0085930.1	Thioredoxin superfamily protein	chr2H	16849199	16852210			0.0159529	0.0765221	0.0794065	0.747407	0	0.0196726	0	0.0205938	0.126469	0.0672487	0.310555	0.95623	-2.50892	0.370221	-1.48719	0.625501	-2.66431	0.124571	1.9935	NA	1.20343	0.6499	-0.98428	0.724107	-2.13183	0.346771	-1.61605	0.52676	0.0374573	1	-3.30895	0.110403		AT1G20225.1	Putative uncharacterized protein At1g20220 [Source:UniProtKB/TrEMBL;Acc:Q8W456]	AT1G76020.1	At1g76020 [Source:UniProtKB/TrEMBL;Acc:A0JQ12]	BRADI5G04030.1		BRADI4G36730.1		OS04T0227500-01
	HORVU.MOREX.r2.4HG0320240.1	Thioredoxin superfamily protein	chr4H	462397632	462397804			0	0	0	0.0774238	0	0	0	0	0	0	0	NA	0	NA	0	NA	-0.688039	NA	NA	NA	0	NA	0	NA	0	NA	0	NA	0	NA	-0.697668	1						BRADI3G43610.1		BRADI2G37110.1
	HORVU.MOREX.r2.5HG0416020.1	Thioredoxin superfamily protein	chr5H	514858592	514861247			40.0401	46.1204	93.069	60.197	25.2268	28.0056	45.1207	81.6835	54.8057	23.9576	-0.470681	0.0144495	-0.0330378	0.926349	-0.099834	0.715424	-0.205189	0.302404	0.0436023	0.976373	-0.263014	0.155936	-0.984745	1.8761e-09	0.72831	1.3286e-05	0.174629	0.422114	-1.05154	2.54094e-09	0.622955	0.000511157						BRADI4G36730.1		BRADI5G04030.1		OS09T0542200-01
	HORVU.MOREX.r2.7HG0569330.1	Thioredoxin superfamily protein	chr7H	218454375	218454749			0	0.138964	0	0	0.0987273	0	0.274075	0	0.0765559	0.0610619	0	NA	1.07203	NA	0	NA	1.50482	NA	1.04125	NA	-2.97514	NA	3.19428	NA	-1.34751	NA	-2.21362	NA	2.2559	NA	0	1
	HORVU.MOREX.r2.2HG0091330.1	Thioredoxin, putative	chr2H	32934784	32936022			13.8438	1.98703	10.3595	17.2989	2.072	17.1047	8.2962	4.19179	16.7025	4.63315	0.295197	0.466742	2.0629	1.39e-09	-1.27166	3.64e-05	-0.113392	0.769496	0.655788	0.507255	1.46699	9.868e-08	0.916765	0.00291796	-1.89765	3.13305e-11	3.23469	6.93514e-24	-2.41779	1.99331e-13	-0.73938	0.0254954		AT1G08570.1	Thioredoxin-like 1-1, chloroplastic [Source:UniProtKB/Swiss-Prot;Acc:O64654]	AT2G33270.1	Thioredoxin-like 1-3, chloroplastic [Source:UniProtKB/Swiss-Prot;Acc:O22779]
	HORVU.MOREX.r2.2HG0155890.1	Thioredoxin, putative	chr2H	599677426	599678775			39.754	47.0505	43.2607	49.4432	39.4452	36.7178	43.7124	43.2159	49.5487	39.351	-0.0987426	0.563584	-0.110383	0.519802	0.0687394	0.706711	-0.0625217	0.666503	-0.0898426	0.808678	0.172187	0.160112	-0.10645	0.428144	-0.0551338	0.720529	0.160546	0.227862	0.0726725	0.6372	-0.186395	0.22879						BRADI5G18200.1		BRADI1G14610.2		OS04T0560200-01
	HORVU.MOREX.r2.4HG0315890.1	Thioredoxin, putative	chr4H	415036931	415038489			10.2887	1.71406	7.61356	18.4555	5.83632	19.5071	4.59162	4.55666	22.0236	14.4801	0.862505	0.0905641	1.42237	0.00892845	-0.680503	0.222738	0.194318	0.732514	0.684759	0.326027	2.51698	8.34858e-10	-0.093521	0.889563	-2.14695	3.46783e-07	3.07684	3.64392e-11	-2.1964	4.80278e-06	-1.27213	0.00747177		AT1G08570.1	Thioredoxin-like 1-1, chloroplastic [Source:UniProtKB/Swiss-Prot;Acc:O64654]	AT2G33270.1	Thioredoxin-like 1-3, chloroplastic [Source:UniProtKB/Swiss-Prot;Acc:O22779]	BRADI1G63640.1		BRADI1G17430.1		OS07T0684100-01
	HORVU.MOREX.r2.4HG0320490.1	Thioredoxin/protein disulfide isomerase	chr4H	465474879	465476852			61.9197	68.644	92.1127	101.897	81.4947	65.575	69.3639	115.67	157.897	129.53	0.103728	0.554778	0.00895271	0.975713	0.408658	0.000703414	0.570619	2.43e-07	0.367274	0.109487	0.344044	0.00325037	-0.864692	2.9357e-15	-0.305404	0.00899323	0.249269	0.0609949	-0.464987	0.00018447	-0.143443	0.456289		AT1G07960.1	PDIL5-1 [Source:UniProtKB/TrEMBL;Acc:A0A178WDX4]	AT1G04980.1	Protein disulfide-isomerase like 2-2 [Source:UniProtKB/Swiss-Prot;Acc:Q9MAU6]	BRADI1G65710.1	PDI-like 5-1 [Source:Projected from Arabidopsis thaliana (AT1G07960) TAIR;Acc:AT1G07960]	BRADI2G35020.1		OS03T0287900-01
	HORVU.MOREX.r2.7HG0560380.1	Thioredoxin-like family protein	chr7H	142888102	142888580			42.7647	70.2776	31.2346	74.0948	41.945	69.576	68.6494	33.3302	122.066	67.9663	0.727757	1.34e-05	-0.0329047	0.922059	0.140371	0.589696	0.653873	4.5e-05	-0.152059	0.877278	0.435058	0.00785791	0.940651	6.10789e-09	-1.74383	3.00348e-29	-0.325604	0.0836752	1.11393	1.05508e-10	-1.23033	2.8933e-14						BRADI4G23300.1	Thioredoxin superfamily protein [Source:Projected from Arabidopsis thaliana (AT5G42850) TAIR;Acc:AT5G42850]	#REF!
	HORVU.MOREX.r2.1HG0020650.1	Thioredoxin-like protein	chr1H	108385324	108386876			68.9147	89.6599	111.088	110.503	83.979	63.2977	91.9422	113.895	99.7184	79.0739	-0.0995085	0.604834	0.0374484	0.87665	0.116198	0.509252	-0.211894	0.113234	-0.203464	0.430644	-0.121604	0.389563	-0.428622	0.000429695	0.33795	0.006933	0.0153534	0.95615	-0.349872	0.0091641	0.00985744	1						BRADI2G34450.1	thioredoxin H-type 9 [Source:Projected from Arabidopsis thaliana (AT3G08710) TAIR;Acc:AT3G08710]	BRADI1G55110.1		OS05T0169000-01
	HORVU.MOREX.r2.3HG0202550.1	Thioredoxin-like protein	chr3H	97568620	97574914			19.5711	23.0968	36.7298	35.8495	38.2931	19.1269	23.5218	35.25	32.1211	38.2338	-0.0113845	0.989187	0.0260001	0.920551	0.0238503	0.918706	-0.22501	0.0938494	0.0986286	0.855416	0.126123	0.388575	-0.705315	4.17088e-09	0.275995	0.0344119	0.163508	0.290295	-0.707465	5.18446e-08	0.0271346	1		AT5G11640.1	At5g11640 [Source:UniProtKB/TrEMBL;Acc:Q9LYG6]			BRADI2G06200.1	Thioredoxin superfamily protein [Source:Projected from Arabidopsis thaliana (AT5G11640) TAIR;Acc:AT5G11640]	#REF!		OS01T0200400-01
	HORVU.MOREX.r2.3HG0255590.1	Thioredoxin-like protein	chr3H	569159128	569163107			97.2971	85.8693	92.6134	102.837	83.9124	84.0054	68.1551	91.6436	91.8806	83.006	-0.192306	0.0960272	-0.337783	0.00287738	0.066284	0.663348	-0.227272	0.0256011	-0.161453	0.889343	0.724325	2.91874e-15	-0.554787	3.81938e-09	0.145743	0.183073	0.578848	5.42436e-09	-0.15072	0.192256	-0.147812	0.287856						BRADI3G19070.1		BRADI4G14050.1		OS08T0250700-01
	HORVU.MOREX.r2.3HG0271220.1	Thioredoxin-like protein	chr3H	616352732	616354657			34.8801	45.6109	29.8855	26.5969	89.2823	45.8349	44.5582	21.8539	30.8513	100.466	0.421385	0.00372191	-0.0344074	0.89715	-0.413066	0.00906214	0.156072	0.349651	0.102599	0.94791	0.467396	0.000358215	0.949072	1.65236e-12	-0.404206	0.00635762	0.0116031	0.979596	0.570414	8.58344e-05	0.164931	0.51138		AT1G76760.1	TY1 [Source:UniProtKB/TrEMBL;Acc:A0A178WE50]	AT1G43560.1	Ty2 [Source:UniProtKB/TrEMBL;Acc:A0A178WFY2]	BRADI2G61580.1		BRADI5G16550.1		OS01T0963400-01
	HORVU.MOREX.r2.5HG0426310.1	Thioredoxin-like protein	chr5H	543131183	543135187			0.672138	2.82929	4.69408	6.13906	1.84646	0.18607	1.08683	3.61234	2.8636	1.14202	-1.82544	0.00573734	-1.39457	0.000703795	-0.248901	0.611439	-1.14684	0.000403391	0.316316	0.708475	-2.12308	0.000251897	-1.89124	7.38129e-08	0.497888	0.181488	-1.69221	2.12636e-05	-0.745572	0.0428935	-0.400055	0.433804		AT4G37200.1	Thioredoxin-like protein HCF164, chloroplastic [Source:UniProtKB/Swiss-Prot;Acc:O23166]	AT1G50320.1	Thioredoxin X, chloroplastic [Source:UniProtKB/Swiss-Prot;Acc:Q8LD49]	BRADI1G07470.1	Thioredoxin superfamily protein [Source:Projected from Arabidopsis thaliana (AT4G37200) TAIR;Acc:AT4G37200]	BRADI3G49877.1		OS03T0767500-01
	HORVU.MOREX.r2.5HG0439760.1	Thioredoxin-like protein	chr5H	578947229	578947558			0	0	0	0	0	0	0.171297	0	0	0	0	NA	2.02573	NA	0	NA	0	NA	NA	NA	-1.56719	NA	1.78634	NA	0	NA	0	NA	0	NA	0	1		AT1G76760.1	TY1 [Source:UniProtKB/TrEMBL;Acc:A0A178WE50]	AT1G43560.1	Ty2 [Source:UniProtKB/TrEMBL;Acc:A0A178WFY2]	BRADI2G61580.1		BRADI5G10230.1	Thioredoxin superfamily protein [Source:Projected from Arabidopsis thaliana (AT2G15570) TAIR;Acc:AT2G15570]
	HORVU.MOREX.r2.7HG0534000.1	Thioredoxin-like protein	chr7H	13867479	13868669			7.2253	12.3838	15.0067	15.5947	9.15235	0.320503	3.17596	0.536818	0.251829	0.566064	-4.46676	1.06e-26	-1.96964	3.87e-22	-4.75859	2.78e-45	-6.01864	2.5e-37	-4.08997	1.70802e-11	-2.88472	1.9507e-11	2.47086	1.01034e-11	1.20703	0.061469	-0.387593	0.0509344	-0.318097	0.105779	-0.0530199	1						BRADI2G13180.1		BRADI2G61580.1		OS01T0377700-02
	HORVU.MOREX.r2.7HG0546130.1	Thioredoxin-like protein	chr7H	51384424	51386275			62.3148	46.8477	48.8282	39.1199	45.3969	69.4404	47.1622	49.7228	41.0949	57.0803	0.163212	0.223835	0.00376017	0.994108	0.09602	0.548088	0.00578567	0.98116	0.0374041	0.936552	0.981468	4.67959e-23	-0.196949	0.0930654	0.413091	0.000147829	0.822016	3.71175e-14	-0.104689	0.451121	0.322857	0.00772102		AT5G66410.1	PLP3b [Source:UniProtKB/TrEMBL;Acc:A0A178URB4]	AT3G50960.1	Thioredoxin domain-containing protein PLP3A [Source:UniProtKB/Swiss-Prot;Acc:Q6NPL9]	BRADI4G14050.1		BRADI3G19070.1
	HORVU.MOREX.r2.1HG0063720.1	Thioredoxin-like protein 4A	chr1H	485280812	485281774			5.06984	8.03812	14.8974	27.8917	11.7239	4.99106	7.10377	12.8144	16.1555	10.4613	-0.0142977	1	-0.182212	0.702519	-0.0986009	0.824415	-0.867163	0.000347602	-0.121181	0.897886	-0.0845586	0.847745	-1.00455	0.000198708	-0.142143	0.67485	-0.252473	0.496587	-0.920936	0.00138879	-0.910706	0.000341379		AT5G08290.1	Thioredoxin-like protein YLS8 [Source:UniProtKB/Swiss-Prot;Acc:Q9FE62]			BRADI2G20240.1		BRADI5G26987.1
	HORVU.MOREX.r2.4HG0285160.1	Thioredoxin-like protein 4B	chr4H	36984065	36988044		Cluster 5	33.6806	53.5875	51.16	50.2214	38.0108	29.421	47.1346	52.2171	48.7543	28.0366	-0.150115	0.625983	-0.186875	0.528087	0.0900065	0.782471	-0.111734	0.655336	-0.345927	0.0583229	-0.257313	0.228016	-0.26451	0.223657	0.242695	0.278608	-0.294074	0.199459	0.0123716	0.982118	0.0409543	1		AT3G24730.1	At3g24730 [Source:UniProtKB/TrEMBL;Acc:Q6NMD4]	AT5G08290.1	Thioredoxin-like protein YLS8 [Source:UniProtKB/Swiss-Prot;Acc:Q9FE62]	BRADI4G20250.1	mRNA splicing factor, thioredoxin-like U5 snRNP [Source:Projected from Arabidopsis thaliana (AT3G24730) TAIR;Acc:AT3G24730]	BRADI2G20240.1
	HORVU.MOREX.r2.4HG0283100.1	Thioredoxin-like protein AAED1, chloroplastic	chr4H	26996994	26999272			3.10795	7.16561	6.18108	7.25312	6.79696	3.01134	6.59591	6.35844	7.49793	6.84314	-0.03125	0.952046	-0.12461	0.644218	0.0929446	0.740765	-0.0211375	0.931274	-0.0213873	0.983451	-0.706303	0.000114109	-0.0459529	0.851871	-0.114682	0.595144	-0.799663	1.58119e-05	0.171602	0.414058	-0.228764	0.375837		AT5G65840.1	Putative uncharacterized protein At5g65840 [Source:UniProtKB/TrEMBL;Acc:Q8L5Y8]	AT2G37240.1	Thioredoxin-like protein AAED1, chloroplastic [Source:UniProtKB/Swiss-Prot;Acc:Q9ZUU2]	BRADI1G09930.1		BRADI1G09910.1		OS03T0729200-02
	HORVU.MOREX.r2.4HG0283190.1	Thioredoxin-like protein AAED1, chloroplastic	chr4H	27482191	27482496			0.745564	2.78155	1.76718	1.00676	1.0889	0.569156	2.01526	1.4666	0.281455	0.785722	-0.337707	0.771543	-0.470845	0.516181	-0.204957	0.824431	-1.88858	0.029119	0.0862432	0.978647	-1.39398	0.027271	0.357195	0.579346	2.50271	0.00200888	-1.52712	0.00905326	0.623083	0.293059	0.819093	0.320248										OS03T0729300-01
	HORVU.MOREX.r2.4HG0283210.1	Thioredoxin-like protein AAED1, chloroplastic	chr4H	27521885	27523466			0.90175	1.808	2.33331	1.12943	1.75602	1.18261	1.72651	2.34664	0.643009	1.90064	0.47498	0.731564	-0.0398215	0.987955	0.176333	0.905914	-0.852395	0.402858	0.322389	0.848089	-0.1095	0.947384	-0.654852	0.503643	2.0733	0.0174455	-0.624302	0.570011	-0.438697	0.702635	1.04457	0.435278						BRADI1G09910.1		BRADI1G09930.1		OS03T0729300-01
	HORVU.MOREX.r2.4HG0321030.1	Thioredoxin-like protein AAED1, chloroplastic	chr4H	470134633	470137278			8.07398	17.8436	19.5683	10.9795	13.7815	10.1825	14.4969	19.9725	11.636	13.9141	0.384936	0.140345	-0.301699	0.288504	0.108755	0.745016	0.0198766	0.954331	-0.0697775	0.976817	-0.0870294	0.750908	-0.57945	0.00541893	0.917316	5.69448e-06	-0.773665	0.000465495	-0.168996	0.52568	0.828438	0.000110759		AT2G37240.1	Thioredoxin-like protein AAED1, chloroplastic [Source:UniProtKB/Swiss-Prot;Acc:Q9ZUU2]	AT5G65840.1	Putative uncharacterized protein At5g65840 [Source:UniProtKB/TrEMBL;Acc:Q8L5Y8]					OS03T0284600-01
	HORVU.MOREX.r2.4HG0334080.1	Thioredoxin-like protein AAED1, chloroplastic	chr4H	569254857	569255709			0.237463	0.474604	0.554056	0.402562	1.01155	0.402643	0.561628	0.804678	0.156877	1.56408	0.842496	0.536775	0.247952	0.875623	0.575911	0.624167	-1.41639	0.25277	0.16185	0.943135	-0.0550963	0.984177	-0.605252	0.511587	2.46625	0.0216411	-0.64964	0.58983	-0.277293	0.820345	0.473953	0.98152		AT5G65840.1	Putative uncharacterized protein At5g65840 [Source:UniProtKB/TrEMBL;Acc:Q8L5Y8]			BRADI1G09910.1		BRADI1G09930.1		OS03T0729300-01
	HORVU.MOREX.r2.7HG0564820.1	Thioredoxin-related transmembrane protein 2	chr7H	180075373	180075885			1.84242	1.42215	1.08046	1.14883	1.281	0.861798	1.25217	1.28488	0.979333	0.714174	-1.05853	0.0404693	-0.181686	0.824975	0.276299	0.708	-0.316711	0.601091	-0.382881	0.787823	-0.110908	0.88157	-0.142339	0.823325	0.537016	0.334609	0.765938	0.11057	0.315646	0.601657	-0.055994	1
	HORVU.MOREX.r2.1HG0075780.1	TPR repeat-containing thioredoxin TTL1	chr1H	513856170	513857057			0.154757	0.247443	0.115547	1.33562	0.711976	0.152673	0.256213	0.279689	2.98535	0.456659	0.0135755	1	0.0434493	0.990536	1.28426	0.465201	1.05621	0.127203	-0.932122	0.734531	-0.325513	0.84537	-0.182874	0.909121	-3.31388	6.36601e-05	-0.29564	0.866527	1.05793	0.501746	-3.54194	0.00308159
	HORVU.MOREX.r2.1HG0076940.1	TPR repeat-containing thioredoxin TTL1	chr1H	517299367	517302438			0.0537287	3.39335	0.120347	0.390833	0.0732398	0.212021	3.28488	0.0832307	0.411743	0.24914	1.99198	0.00320533	-0.0387896	0.945098	-0.481782	0.627656	-0.00176993	1	1.84292	0.423513	-3.53897	4.7455e-24	5.21872	2.97792e-26	-2.18555	8.91137e-05	-5.56973	1.68851e-25	4.77573	2.9244e-28	-1.70553	0.00122092						BRADI2G14710.1		BRADI2G43590.1		OS01T0218200-00
	HORVU.MOREX.r2.2HG0179780.1	TPR repeat-containing thioredoxin TTL1	chr2H	669987592	669988292			0	0	0.0425124	0.0421205	0	0	0.282801	0.0441018	0.451391	0.0720069	0	NA	3.21857	NA	0.133643	NA	3.03675	NA	0	NA	-2.76002	0.217957	2.25782	0.344904	-2.87944	NA	0	NA	-0.827104	NA	0.0236671	1
	HORVU.MOREX.r2.2HG0179840.1	TPR repeat-containing thioredoxin TTL1	chr2H	670077649	670078434			0	0.0857803	0	0	0.0228535	0	0	0	0	0	0	NA	-1.77563	NA	0	NA	0	NA	-0.698926	NA	0	NA	0	NA	0	NA	-1.60406	NA	1.64634	NA	0	1						BRADI2G14700.1		BRADI2G14710.1
	HORVU.MOREX.r2.3HG0203270.1	TPR repeat-containing thioredoxin TTL1	chr3H	103862983	103866957		Cluster 6	0.091884	0.354324	0.63223	1.0129	0.11512	0.099978	0.357933	0.376774	2.07815	0.153794	0.130746	0.9321	0.0184572	0.988112	-0.701744	0.0992876	0.974735	0.000422847	-0.521003	0.803168	-1.41609	0.00608226	-0.157965	0.756262	-2.36659	2.56919e-14	-1.52838	0.0034728	-0.878166	0.0283126	-0.690115	0.0622264		AT2G42580.1	Inactive TPR repeat-containing thioredoxin TTL3 [Source:UniProtKB/Swiss-Prot;Acc:Q9SIN1]	AT1G53300.1	TPR repeat-containing thioredoxin TTL1 [Source:UniProtKB/Swiss-Prot;Acc:Q9MAH1]	BRADI2G07060.1		BRADI2G14710.1		OS01T0218200-00
	HORVU.MOREX.r2.3HG0225160.1	TPR repeat-containing thioredoxin TTL1	chr3H	369653618	369657016		Cluster 6	0.126142	0.277323	0.143888	0.226803	0.111946	0.0972209	0.211324	0.210332	0.965282	0.149553	-0.407706	0.705881	-0.400676	0.642684	0.607215	0.467763	2.02702	2.4e-05	-0.41011	0.881173	-0.708057	0.309917	-0.103143	0.90469	-2.06099	2.3928e-05	-0.701026	0.293328	0.904749	0.170147	-0.641183	0.552123		AT1G53300.1	TPR repeat-containing thioredoxin TTL1 [Source:UniProtKB/Swiss-Prot;Acc:Q9MAH1]	AT2G42580.1	Inactive TPR repeat-containing thioredoxin TTL3 [Source:UniProtKB/Swiss-Prot;Acc:Q9SIN1]					OS01T0218200-00
	HORVU.MOREX.r2.UnG0629620.1	TPR repeat-containing thioredoxin TTL1	chrUn	48838287	48838877			0	0.160838	0.0417252	0.0413405	0	0	0	0	0.0443032	0	0	NA	-2.42045	NA	-0.587694	NA	0.0332957	NA	0	NA	0	NA	0	NA	-0.597323	NA	-2.24883	NA	1.56982	NA	0.0236668	1		AT2G42580.1	Inactive TPR repeat-containing thioredoxin TTL3 [Source:UniProtKB/Swiss-Prot;Acc:Q9SIN1]			BRADI2G14710.1		BRADI2G14700.1		OS05T0587300-01
	HORVU.MOREX.r2.6HG0509160.1	TPR repeat-containing thioredoxin TTL4	chr6H	508268972	508271910			3.29153	4.61388	4.88513	2.32231	0.626771	2.34624	5.2799	5.6163	2.7485	0.267346	-0.438864	0.407207	0.196935	0.766955	0.302598	0.591433	0.180917	0.724688	-0.806757	0.568524	-0.736947	0.0615773	-0.232355	0.623305	1.19375	0.00182146	-0.101148	0.868942	-0.126692	0.822654	1.07207	0.0119796		AT5G65160.1	At5g65160 [Source:UniProtKB/TrEMBL;Acc:Q9FJQ0]	AT5G10090.1	CC-tetratricopeptide repeat protein [Source:UniProtKB/TrEMBL;Acc:Q9LX19]	BRADI3G58900.1		BRADI2G14690.1		OS02T0753500-01
	HORVU.MOREX.r2.1HG0016810.1	Glutaredoxin	chr1H	75393480	75394415			1.16068	0.185582	0.794383	2.56152	0	0.615463	0.109806	0.854049	9.73818	0.0489278	-0.918781	0.0574368	-0.75114	0.520815	0.234334	0.733642	1.85728	2.55e-09	2.00871	0.763644	2.90629	9.98775e-06	-3.14019	1.56065e-06	-3.30773	5.11381e-22	3.07393	2.35969e-07	-2.15472	0.000661741	-1.68479	1.80895e-05		AT4G10630.1	F3H7.9 protein [Source:UniProtKB/TrEMBL;Acc:Q9ZSB9]	AT1G32760.1	At1g32760 [Source:UniProtKB/TrEMBL;Acc:Q9LPI8]	BRADI3G05040.1		BRADI5G09360.1		OS02T0102000-00
	HORVU.MOREX.r2.2HG0126030.1	Glutaredoxin	chr2H	359353384	359353815			0	0	0.0938817	0.0310054	0.0214252	0	0	0	0	0	0	NA	0	NA	-1.73368	NA	-0.688039	NA	-0.698926	NA	0	NA	0	NA	0	NA	0	NA	-1.97308	NA	1.16965	1		AT5G14070.1	Glutaredoxin-C8 [Source:UniProtKB/Swiss-Prot;Acc:Q8LF89]	AT4G15690.1	Monothiol glutaredoxin-S5 [Source:UniProtKB/Swiss-Prot;Acc:O23420]					OS07T0151100-00
	HORVU.MOREX.r2.2HG0134960.1	Glutaredoxin	chr2H	446679824	446680228			0	0	0	0.0330724	0.0228535	0	0	0	0.14177	0	0	NA	0	NA	0	NA	1.76019	NA	-0.698926	NA	0	NA	0	NA	-2.32422	NA	0	NA	0	NA	-0.697668	1		AT5G14070.1	Glutaredoxin-C8 [Source:UniProtKB/Swiss-Prot;Acc:Q8LF89]	AT3G02000.1	ROXY1 [Source:UniProtKB/TrEMBL;Acc:A0A178VBU2]	BRADI3G44240.1		BRADI5G08740.1		OS02T0512400-01
	HORVU.MOREX.r2.2HG0149200.1	Glutaredoxin	chr2H	563900227	563902652			316.519	233.11	181.457	203.369	444.084	230	197.743	212.364	371.639	441.154	-0.437992	0.00672674	-0.249722	0.214034	0.32408	0.0624796	0.802751	2.08e-08	-0.258138	0.0922789	0.647011	6.05009e-06	-0.244134	0.134819	-0.64737	8.13259e-06	0.835281	4.67978e-08	0.329669	0.050687	-0.1687	0.536188										OS04T0508300-01
	HORVU.MOREX.r2.3HG0195990.1	Glutaredoxin	chr3H	42953398	42953760			0.0299282	0	0.521392	2.25084	0.0509955	0.0369065	0.0353919	0.270443	1.4631	0	0.310556	0.942481	0.697814	0.825542	-0.900878	0.489667	-0.700115	0.336135	0	NA	0.48208	0.845307	-2.76142	0.0622378	-2.29998	0.00795788	0.869337	0.721696	-4.36011	0.00361817	-2.09922	0.00694261		AT5G11930.1	Glutaredoxin-C10 [Source:UniProtKB/Swiss-Prot;Acc:Q29PZ1]	AT4G33040.1	Glutaredoxin-C6 [Source:UniProtKB/Swiss-Prot;Acc:Q8L9S3]	BRADI2G05880.1		BRADI2G46090.1		OS01T0194600-02
	HORVU.MOREX.r2.3HG0200290.1	Glutaredoxin	chr3H	77373524	77375834			129.725	150.109	119.902	97.1448	245.176	114.931	144.75	128.004	110.615	259.082	-0.158366	0.16028	-0.0573635	0.709524	0.145721	0.207863	0.121834	0.251555	-0.159889	0.665148	0.0935816	0.363909	0.0733523	0.506255	0.329558	0.000324835	0.194584	0.0566948	0.276436	0.00536701	0.305672	0.00209218		AT3G15660.1	GRX4 [Source:UniProtKB/TrEMBL;Acc:A0A178VHP8]	AT4G04950.1	Monothiol glutaredoxin-S17 [Source:UniProtKB/Swiss-Prot;Acc:Q9ZPH2]	BRADI1G08020.1		BRADI2G04637.1		OS01T0530400-01
	HORVU.MOREX.r2.3HG0230900.1	Glutaredoxin	chr3H	424826922	424827341	Igri, stage III		2.01759	4.71485	4.79601	16.8067	3.1293	1.59489	1.68238	5.8101	60.5612	1.60833	-0.33545	0.578503	-1.50548	0.00024601	0.396765	0.370262	1.96348	8.71e-11	-0.870552	0.449823	0.350193	0.46926	-1.94844	4.37736e-08	-3.19081	4.17548e-30	-0.819836	0.0359155	-0.0461928	0.93896	-1.82409	2.58464e-09						BRADI2G46090.1		BRADI2G16550.1		OS01T0667900-01
	HORVU.MOREX.r2.5HG0385760.1	Glutaredoxin	chr5H	337622575	337623786			14.9972	13.7367	12.0583	10.7616	12.1281	14.2594	14.2944	14.379	13.3643	9.3172	-0.0446966	0.915272	0.061465	0.84613	0.297925	0.147579	0.249483	0.19069	-0.540396	0.123293	0.415009	0.0124879	-0.114745	0.576504	0.237382	0.210836	0.521171	0.003308	0.121715	0.587926	0.188939	0.548446
	HORVU.MOREX.r2.5HG0444800.1	Glutaredoxin	chr5H	591476207	591480464			35.936	31.2551	30.9694	52.7572	6.92602	40.738	22.1987	21.4897	43.0871	6.67864	0.203656	0.348592	-0.492921	0.0123104	-0.441348	0.01791	-0.351743	0.0386628	-0.0386978	0.971883	1.29196	4.04946e-17	-0.0810785	0.712232	-0.845611	1.29077e-07	0.595385	0.000585061	-0.0295055	0.914925	-0.756006	3.86325e-06		AT3G54900.1	Monothiol glutaredoxin-S14, chloroplastic [Source:UniProtKB/Swiss-Prot;Acc:Q84Y95]	AT2G38270.1	Bifunctional monothiol glutaredoxin-S16, chloroplastic [Source:UniProtKB/Swiss-Prot;Acc:Q8H7F6]	BRADI1G01570.1	CAX interacting protein 1 [Source:Projected from Arabidopsis thaliana (AT3G54900) TAIR;Acc:AT3G54900]	BRADI3G30080.1	Monothiol glutaredoxin-S17 [Source:Projected from Arabidopsis thaliana (AT4G04950) UniProtKB/Swiss-Prot;Acc:Q9ZPH2]	OS03T0851200-01
	HORVU.MOREX.r2.5HG0444930.1	Glutaredoxin	chr5H	591743814	591744542			0.45583	1.01227	0.598742	0.343444	1.14348	0.312285	0.778621	0.326909	0.434977	1.41446	-0.509437	0.69218	-0.369668	0.724855	-0.886743	0.406395	0.273613	0.801021	0.0603429	0.977153	-0.898367	0.273372	1.2012	0.146142	-0.334034	0.769427	-0.758597	0.337259	0.684125	0.389363	0.826322	0.558419										OS03T0851200-01
	HORVU.MOREX.r2.6HG0496700.1	Glutaredoxin	chr6H	407042135	407044031			7.75588	22.3856	46.8019	60.7842	26.4552	7.17322	19.1191	46.0486	61.5235	22.177	-0.0787449	0.859457	-0.236839	0.368013	0.0812218	0.777107	-0.0454644	0.844635	0.0281757	0.975834	-0.990634	4.54058e-07	-1.41258	3.71463e-17	-0.253992	0.182505	-1.14873	9.60047e-09	-1.09452	2.07446e-09	-0.380678	0.0604488						BRADI3G50172.1	Glutaredoxin family protein [Source:Projected from Arabidopsis thaliana (AT1G77370) TAIR;Acc:AT1G77370]	BRADI1G31450.1	Glutaredoxin family protein [Source:Projected from Arabidopsis thaliana (AT5G20500) TAIR;Acc:AT5G20500]	OS02T0646400-01
	HORVU.MOREX.r2.7HG0610510.1	Glutaredoxin	chr7H	599579537	599580410			0	0.152373	0	0	0	0.058759	0	0	0	0.100431	1.03182	NA	-1.80624	NA	0	NA	0	NA	1.22452	NA	1.20341	NA	0	NA	0	NA	-1.63466	NA	1.67695	NA	0	1		AT5G20500.1	Glutaredoxin-C4 [Source:UniProtKB/Swiss-Prot;Acc:Q8LFQ6]	AT1G77370.2	Glutaredoxin family protein [Source:TAIR;Acc:AT1G77370]	BRADI1G31450.1	Glutaredoxin family protein [Source:Projected from Arabidopsis thaliana (AT5G20500) TAIR;Acc:AT5G20500]	BRADI3G50172.1	Glutaredoxin family protein [Source:Projected from Arabidopsis thaliana (AT1G77370) TAIR;Acc:AT1G77370]	OS06T0659500-01
	HORVU.MOREX.r2.7HG0613830.1	Glutaredoxin	chr7H	609537218	609540047			111.473	112.363	133.132	106.508	130.116	120.12	124.159	135.806	137.405	167.754	0.131459	0.316553	0.138111	0.323705	0.119241	0.373421	0.30399	0.00266715	0.180264	0.869158	0.377208	8.35256e-05	-0.264881	0.00897458	0.135663	0.228016	0.383859	0.000257894	-0.283751	0.0091857	0.320412	0.00288464						BRADI1G31450.1	Glutaredoxin family protein [Source:Projected from Arabidopsis thaliana (AT5G20500) TAIR;Acc:AT5G20500]	BRADI3G50172.1	Glutaredoxin family protein [Source:Projected from Arabidopsis thaliana (AT1G77370) TAIR;Acc:AT1G77370]	OS06T0659500-01
	HORVU.MOREX.r2.7HG0610150.1	glutaredoxin 4	chr7H	598275341	598275559			0.198428	0.237952	0.432113	0.611613	0.0422634	0.122347	0.234653	0.320191	0.327722	0.156837	-0.649983	0.829622	0.0294331	0.999879	-0.41835	0.848784	-0.951368	0.515413	-0.698926	NA	-0.530082	0.809911	-0.49547	0.78692	0.0458676	0.994427	0.149333	0.96713	-0.943252	0.590589	-0.48715	1
	HORVU.MOREX.r2.1HG0049390.1	Glutaredoxin family protein	chr1H	414147526	414148224			1.53867	16.7244	13.3642	7.56904	9.58672	1.89744	15.4939	20.7858	7.33113	2.06379	0.397896	0.676282	-0.108022	0.922261	0.731532	0.302394	-0.131842	0.862288	-0.581082	0.829072	-2.6	1.16689e-06	-0.560476	0.372523	1.67027	0.00228924	-3.10592	6.74327e-08	0.279077	0.715805	0.806901	0.308302						BRADI2G29330.1		BRADI2G53910.1		OS05T0353600-00
	HORVU.MOREX.r2.3HG0262930.1	Glutaredoxin family protein	chr3H	594758938	594759252			2.20728	4.02555	4.80674	5.61286	1.02841	1.06326	3.62986	3.91792	5.46828	0.581541	-1.02623	0.0571695	-0.151911	0.818627	-0.247829	0.650244	-0.109869	0.809489	-0.632386	0.799053	-1.35494	0.00231208	-0.205531	0.654188	-0.357361	0.392986	-0.480624	0.282056	-0.30145	0.505342	-0.2194	0.91436		AT2G47870.1	Putative glutaredoxin-C12 [Source:UniProtKB/Swiss-Prot;Acc:O82254]	AT3G62950.1	Glutaredoxin-C11 [Source:UniProtKB/Swiss-Prot;Acc:Q9LYC6]	BRADI2G60130.1		BRADI4G05640.1		OS01T0936000-00
	HORVU.MOREX.r2.3HG0262970.1	Glutaredoxin family protein	chr3H	594885436	594885750			0	0	0	0.0425217	0.0293831	0.0425303	0.24471	0	0.091138	0	1.03183	NA	3.03569	NA	0	NA	0.696421	NA	-0.698926	NA	-1.85581	NA	2.79629	NA	-1.26045	NA	0	NA	0	NA	-0.697674	1						BRADI2G60130.1		BRADI2G12960.1		OS01T0936000-00
	HORVU.MOREX.r2.4HG0335960.1	Glutaredoxin family protein	chr4H	578492296	578493279			0	0.0706118	0	0	0.00940618	0.0136149	0	0.0142524	0	0.0349058	1.03179	NA	-2.87315	NA	0.854976	NA	0	NA	0.262844	NA	1.20341	NA	-0.984265	NA	0.845347	NA	-2.70153	NA	2.74386	NA	0	1		AT5G39865.1	Uncharacterized protein At5g39865 [Source:UniProtKB/Swiss-Prot;Acc:Q9FLE8]	AT3G28850.1	Uncharacterized protein At3g28850 [Source:UniProtKB/Swiss-Prot;Acc:Q9LH89]	BRADI1G73180.1		BRADI1G45280.1		OS03T0170800-00
	HORVU.MOREX.r2.5HG0369340.1	Glutaredoxin family protein	chr5H	126747713	126748024			0.0696406	0	0	0	0.0296657	0	0	0	0	0.8807	-1.25807	NA	0	NA	0	NA	0	NA	-0.698926	NA	0	NA	0	NA	0	NA	1.7166	NA	0	NA	0	1		AT4G15680.1	Monothiol glutaredoxin-S4 [Source:UniProtKB/Swiss-Prot;Acc:O23419]	AT4G15700.1	Monothiol glutaredoxin-S3 [Source:UniProtKB/Swiss-Prot;Acc:O23421]	BRADI4G05660.1		BRADI4G05640.1
	HORVU.MOREX.r2.5HG0369380.1	Glutaredoxin family protein	chr5H	127014758	127015069			0	0	0.12999	0.300514	0.0296657	0.0429393	0	0.0449499	2.16234	0.110087	1.0319	0.733678	0	1	-1.15002	0.666766	2.8078	0.0124163	0.262795	NA	1.20343	0.585765	-0.98428	0.6739	-5.16914	0.000322548	0	1	-2.11077	0.319309	-1.21132	0.747898						BRADI4G05660.1		BRADI4G05640.1		OS12T0538600-00
	HORVU.MOREX.r2.7HG0575630.1	Glutaredoxin family protein	chr7H	304896917	304911862			118.522	172.624	157.205	175.471	271.314	147.959	165.079	174.404	144.205	254.57	0.346098	0.00104917	-0.0680313	0.682429	0.239846	0.0342091	-0.352189	0.000432245	-0.119224	0.662099	0.263187	0.00825456	-0.212243	0.0431865	0.432447	9.62584e-06	-0.150943	0.200385	0.095634	0.452523	-0.159589	0.25157		AT4G28730.1	GrxC5 [Source:UniProtKB/TrEMBL;Acc:A0A178UXL4]	AT2G20270.2	Monothiol glutaredoxin-S12 [Source:UniProtKB/TrEMBL;Acc:F4IUG7]	BRADI3G12720.1		BRADI5G15220.1	Glutaredoxin family protein [Source:Projected from Arabidopsis thaliana (AT5G40370) TAIR;Acc:AT5G40370]	OS08T0565800-01
	HORVU.MOREX.r2.7HG0577550.1	Glutaredoxin family protein	chr7H	336759989	336760146			8.80116	11.1039	14.7168	8.30787	5.79945	11.3621	20.2466	12.0716	11.9013	9.92738	0.355583	0.456008	0.865179	0.0280166	-0.247377	0.626902	0.466104	0.239226	0.555426	0.376642	-0.413508	0.240207	0.689879	0.043693	0.0948963	0.848496	0.0960871	0.85783	-0.422676	0.296412	0.808377	0.0440346
	HORVU.MOREX.r2.2HG0095970.1	Glutaredoxin family protein, expressed	chr2H	53902003	53902629			1.17823	7.09227	11.4922	13.5011	0.841426	0.598273	4.38487	7.35889	12.7746	0.0913006	-0.925754	0.120034	-0.679298	0.150227	-0.519897	0.249838	-0.146669	0.752155	-0.031615	0.998637	-2.45585	2.25452e-08	-0.897013	0.0165924	-0.596497	0.121946	-2.20939	4.24932e-08	-0.737612	0.0656379	-0.223268	0.920138		AT5G13810.1	AT5g13810/MAC12_24 [Source:UniProtKB/TrEMBL;Acc:Q9FFZ0]	AT3G57070.1	Glutaredoxin family protein [Source:UniProtKB/TrEMBL;Acc:Q9M1J3]	BRADI1G62160.1		BRADI1G18960.1		OS07T0659900-01
	HORVU.MOREX.r2.2HG0125570.1	Glutaredoxin family protein, putative	chr2H	356964111	356964923	stage III		1.30955	2.71347	6.96733	21.7802	1.332	0.313092	2.13331	5.48555	22.8997	0.506971	-2.05644	6.39e-06	-0.349431	0.380725	-0.250407	0.458652	-0.00363781	0.996011	-1.42452	0.122238	-2.34663	2.61968e-08	-1.49598	3.64107e-09	-2.08834	1.96032e-18	-0.639622	0.0478961	-1.39695	1.46959e-07	-2.00083	3.47322e-14		AT5G06470.1	Emb|CAB81925.1 [Source:UniProtKB/TrEMBL;Acc:Q9FNG2]	AT5G01420.1	Glutaredoxin family protein [Source:UniProtKB/TrEMBL;Acc:Q9M031]	BRADI1G57120.1		BRADI1G13610.1		OS07T0159900-01
	HORVU.MOREX.r2.2HG0137110.1	Glutaredoxin family protein, putative	chr2H	470076200	470077462			5.85775	2.29681	17.6935	36.0151	0.593595	4.60358	3.59072	17.611	41.8466	0.389795	-0.33631	0.351745	0.649047	0.0704935	0.161337	0.688811	0.13893	0.670961	0.255508	0.890538	0.775664	0.00437221	-2.5113	4.26138e-24	-0.993001	6.88961e-05	1.76102	8.14344e-10	-2.99901	3.51869e-27	-1.01541	0.000107246		AT5G03870.1	Emb|CAB85507.1 [Source:UniProtKB/TrEMBL;Acc:Q9LZC2]	AT5G06470.1	Emb|CAB81925.1 [Source:UniProtKB/TrEMBL;Acc:Q9FNG2]	BRADI5G09360.1		BRADI3G05040.1		OS04T0412800-01
	HORVU.MOREX.r2.2HG0171370.1	Glutaredoxin family protein, putative	chr2H	648738823	648740208		Cluster 5	25.89	56.5983	88.2634	65.1354	11.7466	24.3003	63.9489	115.888	51.0683	5.53456	-0.00294503	1	0.180351	0.904379	0.467768	0.696753	-0.419584	0.668363	-0.479001	0.876376	-0.967543	0.240413	-0.992859	0.243467	1.34056	0.102865	-0.784247	0.409795	-0.705442	0.466982	0.453211	0.954907		AT5G39865.1	Uncharacterized protein At5g39865 [Source:UniProtKB/Swiss-Prot;Acc:Q9FLE8]	AT5G39865.1	Uncharacterized protein At5g39865 [Source:UniProtKB/Swiss-Prot;Acc:Q9FLE8]	BRADI5G23560.1		BRADI3G59260.1		OS04T0641300-01
	HORVU.MOREX.r2.3HG0247340.1	Glutaredoxin family protein, putative	chr3H	533907609	533908841			0	0	0	0	0.00750664	0.0217308	0.0104195	0.0113742	0.0349251	0.0185711	1.75605	NA	0.697803	NA	0.854977	NA	2.12257	NA	0.262844	NA	1.20633	NA	-0.26293	NA	-1.24393	NA	0	NA	0	NA	0	1		AT5G39865.1	Uncharacterized protein At5g39865 [Source:UniProtKB/Swiss-Prot;Acc:Q9FLE8]	AT3G28850.1	Uncharacterized protein At3g28850 [Source:UniProtKB/Swiss-Prot;Acc:Q9LH89]	BRADI5G23560.1		BRADI3G15860.1		OS04T0641300-01
	HORVU.MOREX.r2.5HG0421710.1	Glutaredoxin family protein, putative	chr5H	529000811	529001767			2.31582	0.199661	0.35316	0.475869	0	3.41576	0.402735	0.747381	2.05489	0.0239271	0.54828	0.195154	1.00078	0.220507	1.15851	0.0405179	2.03221	1.27e-06	1.22456	NA	3.50775	3.03118e-18	-1.02039	0.042588	-1.30074	0.00120767	3.96026	1.28397e-12	-0.862668	0.245498	-0.427038	0.778569		AT5G01420.1	Glutaredoxin family protein [Source:UniProtKB/TrEMBL;Acc:Q9M031]	AT4G10630.1	F3H7.9 protein [Source:UniProtKB/TrEMBL;Acc:Q9ZSB9]					OS03T0648800-00
	HORVU.MOREX.r2.1HG0072330.1	Glutaredoxin, putative	chr1H	505630903	505631472		Cluster 5	2.82081	26.6957	29.6943	33.3683	1.93233	1.57474	19.7667	25.2685	19.5167	0.763273	-0.773784	0.117482	-0.431659	0.37838	-0.133552	0.82025	-0.836354	0.0184423	0.85543	0.706057	-3.22155	6.13039e-19	-0.480692	0.20718	0.527804	0.165858	-2.87943	2.10996e-15	-0.182585	0.703927	-0.174998	1						BRADI2G46090.1		BRADI2G16550.1
	HORVU.MOREX.r2.1HG0072380.1	Glutaredoxin, putative	chr1H	505659783	505660199			0.10421	3.33247	0.842909	4.14357	0.554897	0.0321272	1.97176	0.134526	2.78823	0.384382	-1.39695	0.496026	-0.765608	0.134495	-2.56957	0.00977497	-0.652535	0.117702	0.470456	0.870224	-5.23699	4.68349e-06	3.74236	1.24273e-05	-4.21077	5.84823e-07	-4.60565	5.47351e-08	1.93839	5.1485e-05	-2.29373	6.33815e-07		AT1G28480.1	Glutaredoxin-C9 [Source:UniProtKB/Swiss-Prot;Acc:Q9SGP6]	AT5G14070.1	Glutaredoxin-C8 [Source:UniProtKB/Swiss-Prot;Acc:Q8LF89]	BRADI2G46090.1		BRADI2G16550.1
	HORVU.MOREX.r2.1HG0076210.1	Glutaredoxin, putative	chr1H	514849111	514849569			0.0236687	0.0378442	0.176718	0.0875446	0	0	0.0559793	0.0611084	0.156364	0.224492	-0.410787	NA	0.458596	NA	-1.45794	NA	0.725111	NA	2.56155	NA	-0.961844	0.742266	-0.208697	NA	-1.23598	NA	-0.092461	NA	-2.12523	NA	0.947072	1						BRADI2G46090.1		BRADI2G16550.1		OS01T0667900-01
	HORVU.MOREX.r2.2HG0099430.1	Glutaredoxin, putative	chr2H	71692306	71692644			0	0.0512404	0.0398789	0	0	0	0	0	0	0	0	NA	-0.985308	NA	-0.587694	NA	0	NA	NA	NA	0	NA	0	NA	0	NA	-0.813737	NA	0.134684	NA	0.745002	1		AT1G28480.1	Glutaredoxin-C9 [Source:UniProtKB/Swiss-Prot;Acc:Q9SGP6]	AT4G15700.1	Monothiol glutaredoxin-S3 [Source:UniProtKB/Swiss-Prot;Acc:O23421]					OS01T0241400-01
	HORVU.MOREX.r2.1HG0058030.1	Glutaredoxin-like	chr1H	460626312	460627169			0.0253239	0.56687	0.220589	0.905444	0.0647251	0.0312285	0.284496	0.457672	0.535356	0.146783	0.325028	0.938892	-1.01509	0.211745	1.13871	0.166549	-0.828564	0.170153	0.909323	0.767001	-2.75862	0.0311437	-0.839922	0.235701	-0.0630131	0.957361	-4.09874	0.000777566	1.31388	0.0696096	-2.03029	0.00280136						BRADI2G22590.1		BRADI2G53910.1
	HORVU.MOREX.r2.3HG0253800.1	Glutaredoxin-like	chr3H	562904019	562904765			6.83541	3.1625	4.12627	7.04681	0.669086	4.6809	3.00973	3.58589	9.37733	0.444476	-0.556508	0.0371036	-0.0711642	0.890067	-0.146814	0.720405	0.352165	0.162024	1.81678	0.504663	1.05996	1.29186e-05	-0.353816	0.226766	-1.26002	6.13595e-08	1.5453	7.62028e-10	-0.429465	0.152616	-0.76104	0.00334233		AT5G58530.1	At5g58530 [Source:UniProtKB/TrEMBL;Acc:Q9FGG8]	AT2G41330.1	At2g41330/F13H10.12 [Source:UniProtKB/TrEMBL;Acc:Q9ZVB8]					OS01T0829400-01
	HORVU.MOREX.r2.6HG0509880.1	Glutaredoxin-like	chr6H	513410318	513411460			0.693847	3.46498	1.01717	2.82417	0.0485863	0.98456	3.21462	1.5828	5.68895	0.130217	0.552615	0.329264	-0.0979873	0.890434	0.716382	0.147676	0.93912	0.011764	1.23144	0.651823	-1.28456	0.000786709	0.884039	0.0245551	-1.68024	3.65197e-06	-1.93516	2.09192e-06	1.69841	2.9121e-05	-1.4575	0.000389039										OS02T0748800-00
	HORVU.MOREX.r2.7HG0552610.1	Glutaredoxin-like	chr7H	87675041	87676312			8.87392	2.52637	5.84546	23.7454	0.880454	6.28776	2.22201	3.39584	13.5643	0.432041	-0.483505	0.131478	-0.184678	0.708396	-0.674007	0.0299754	-0.882452	0.000608827	-0.0805257	0.978647	1.91916	2.5021e-13	-0.771548	0.00873677	-1.79312	2.39918e-12	2.21799	2.26824e-15	-1.26088	1.9019e-05	-2.00156	1.18393e-15		AT5G39865.1	Uncharacterized protein At5g39865 [Source:UniProtKB/Swiss-Prot;Acc:Q9FLE8]	AT5G13810.1	AT5g13810/MAC12_24 [Source:UniProtKB/TrEMBL;Acc:Q9FFZ0]	BRADI1G45280.1		BRADI3G59260.1
	HORVU.MOREX.r2.6HG0513630.1	Glutaredoxin-like protein	chr6H	533811050	533812300			5.33288	6.19347	3.04905	2.64332	3.22337	4.71007	4.94289	3.86077	3.26124	5.12646	-0.152229	0.742364	-0.316379	0.435305	0.371048	0.359693	0.236753	0.539537	-0.138294	0.949845	0.349245	0.25681	0.250491	0.466174	0.372334	0.284459	0.185095	0.61796	0.937918	0.00248833	0.23804	0.821677		AT4G08280.2	Glutaredoxin-like protein [Source:UniProtKB/TrEMBL;Acc:Q9SUF2]			BRADI3G57857.1	Thioredoxin superfamily protein [Source:Projected from Arabidopsis thaliana (AT4G08280) TAIR;Acc:AT4G08280]	#REF!
	HORVU.MOREX.r2.2HG0092740.1	Peroxiredoxin	chr2H	40232431	40235555			4.10318	7.63462	5.30583	3.92468	5.02594	5.40203	4.74865	5.69269	3.00976	8.06361	0.420237	0.0555642	-0.690013	0.000760335	0.164104	0.554911	-0.448457	0.0503019	0.370367	0.513878	0.609542	0.00101788	-0.357605	0.0787839	1.03572	2.39918e-07	-0.500708	0.0112024	0.496512	0.0120881	0.423161	0.076571
	HORVU.MOREX.r2.2HG0099570.1	Peroxiredoxin	chr2H	72332079	72332938			0.049607	0.29083	0.0411536	0.0203871	0.225405	0	0.117327	0	0.196633	0.226542	-1.68897	NA	-1.26951	0.612899	-1.31051	0.691817	2.85956	0.166941	0.16292	0.977021	-2.57043	0.208435	2.78958	0.183166	-3.4236	NA	-2.15098	0.290285	2.74858	0.188368	0.746472	1						BRADI1G20040.1	1-cysteine peroxiredoxin 1 [Source:Projected from Arabidopsis thaliana (AT1G48130) TAIR;Acc:AT1G48130]	BRADI5G09650.1		OS07T0638300-01
	HORVU.MOREX.r2.2HG0137850.1	Peroxiredoxin	chr2H	476821110	476825006			125.383	133.042	98.6935	99.8887	150.519	126.109	124.239	107.698	147.727	196.187	0.0406699	0.842883	-0.100781	0.534118	0.180416	0.171468	0.498766	1.3e-06	0.18906	0.895832	0.446614	1.04749e-05	0.0900714	0.477731	-0.321616	0.00264863	0.305163	0.00772505	0.371268	0.00108973	-0.00326655	1		AT5G06290.1	2-Cys peroxiredoxin BAS1-like, chloroplastic [Source:UniProtKB/Swiss-Prot;Acc:Q9C5R8]	AT3G11630.1	2-Cys peroxiredoxin BAS1, chloroplastic [Source:UniProtKB/Swiss-Prot;Acc:Q96291]					OS02T0537700-01
	HORVU.MOREX.r2.3HG0231680.1	Peroxiredoxin	chr3H	431517392	431519257			75.9307	94.3771	91.5177	129.602	94.9454	81.4318	79.4319	96.7273	226.294	97.1854	0.121238	0.483356	-0.260628	0.0895191	0.171165	0.275239	0.734437	8.42e-11	-0.197475	0.39134	0.462157	8.0639e-05	-0.423408	0.000438563	-1.06313	1.35895e-21	0.0802918	0.6275	0.00838466	0.97991	-0.499857	5.02456e-05		AT1G65980.1	Peroxiredoxin-2B [Source:UniProtKB/Swiss-Prot;Acc:Q9XEX2]	AT1G65970.1	TPX2 [Source:UniProtKB/TrEMBL;Acc:A0A178WKG0]					OS01T0675100-01
	HORVU.MOREX.r2.7HG0549050.1	Peroxiredoxin	chr7H	64591194	64593687			0.250321	1.12068	1.18369	3.47717	0.341223	0.4939	1.00647	0.581656	1.21272	0.316565	1.00392	0.162532	-0.155702	0.832538	-0.957109	0.0649868	-1.58752	2.39e-06	1.07709	0.711515	-0.605309	0.229771	0.68253	0.170646	-0.923603	0.0520782	-1.76493	0.00115656	-0.118877	0.839614	-1.55402	7.77119e-06		AT3G26060.2	Thioredoxin superfamily protein [Source:UniProtKB/TrEMBL;Acc:F4JBC9]	AT5G06290.1	2-Cys peroxiredoxin BAS1-like, chloroplastic [Source:UniProtKB/Swiss-Prot;Acc:Q9C5R8]	BRADI1G46620.1	Thioredoxin superfamily protein [Source:Projected from Arabidopsis thaliana (AT3G26060) TAIR;Acc:AT3G26060]	BRADI5G09650.1		OS06T0196300-01
	HORVU.MOREX.r2.3HG0212230.1	Peroxiredoxin, putative	chr3H	194066978	194071403			82.8982	74.4365	58.3499	56.7993	134.303	82.431	70.3288	59.8325	69.7734	177.481	0.0126346	0.977651	-0.0853158	0.661297	0.0910614	0.618255	0.225305	0.080646	0.0157931	0.984663	0.648773	5.13859e-09	0.117317	0.400484	-0.0791798	0.606101	0.550823	6.13045e-06	0.293694	0.0261412	0.0550643	1		AT3G06050.1	PRXIIF [Source:UniProtKB/TrEMBL;Acc:A0A178VBA5]	AT1G60740.1	At1g60740 [Source:UniProtKB/TrEMBL;Acc:B4G289]	BRADI2G09910.1	peroxiredoxin IIF [Source:Projected from Arabidopsis thaliana (AT3G06050) TAIR;Acc:AT3G06050]	BRADI2G46380.2		OS01T0266600-01
	HORVU.MOREX.r2.6HG0476250.1	Peroxiredoxin, putative	chr6H	161036769	161037449			216.226	81.3685	61.8974	35.0495	64.7898	180.477	65.9341	71.893	36.2123	93.3917	-0.230784	0.408026	-0.309483	0.270689	0.277044	0.302283	-0.00652947	0.991661	0.361611	0.741731	1.87333	2.11497e-23	-0.264698	0.250522	1.13479	8.81882e-09	1.79463	1.38607e-18	0.321829	0.182346	0.851221	5.88799e-05		AT3G52960.1	Peroxiredoxin-2E, chloroplastic [Source:UniProtKB/Swiss-Prot;Acc:Q949U7]	AT1G65980.1	Peroxiredoxin-2B [Source:UniProtKB/Swiss-Prot;Acc:Q9XEX2]	BRADI3G06750.1		BRADI1G35660.1		OS02T0192700-02
	HORVU.MOREX.r2.7HG0599680.1	Peroxiredoxin, putative	chr7H	550333463	550334146			88.7539	78.8022	43.146	36.3448	13.9512	75.5053	68.3309	37.0088	38.0471	15.232	-0.192178	0.571764	-0.200797	0.572671	-0.160598	0.651226	-0.00719352	0.991694	-0.0313247	0.987452	0.56231	0.0134429	0.753576	0.000965405	0.124529	0.685018	0.553692	0.0272351	0.793774	0.00113885	0.277934	0.475491						BRADI1G35660.1		BRADI3G06750.1
[truncated: 11 more columns]

## Sheet: Zero-expression
Dataset S1. Expression data for all antioxidant-annotated genes in barley.
Category	Geneid	Description	Chromosomal location			FPKM										Ig_0 vs GP_0		Ig_I vs GP_I		Ig_II vs GP_II		Ig_III vs GP_III		Ig_P vs GP_P		Ig_0 vs Ig_I		Ig_I vs Ig_II		Ig_II vs Ig_III		GP_0 vs GP_I		GP_I vs GP_II		GP_II vs GP_III		A. thaliana homolog 1	Description	A. thaliana homolog 2	Description	B. distachyon homolog 1	Description	B. distachyon homolog 2	Description	O. sativa homolog 1	os.desc1	O. sativa homolog 2	Description
			Chromosome	Start	End	GP_0	GP_I	GP_II	GP_III	GP_P	Ig_0	Ig_I	Ig_II	Ig_III	Ig_P	LFC	p-adj	LFC	p-adj	LFC	p-adj	LFC	p-adj	LFC	p-adj	LFC	p-adj	LFC	p-adj	LFC	p-adj	LFC	p-adj	LFC	p-adj	LFC	p-adj
Main antioxidative enzymes	HORVU.MOREX.r2.6HG0505530.1	Fe superoxide dismutase 2	chr6H	486123981	486124470	0	0	0	0	0	0	0	0	0	0	NA	NA	NA	NA	NA	NA	NA	NA	NA	NA	NA	NA	NA	NA	NA	NA	NA	NA	NA	NA	NA	NA								#REF!
	HORVU.MOREX.r2.3HG0196960.1	Superoxide dismutase [Cu-Zn]	chr3H	51754829	51755752	0	0	0	0	0	0	0	0	0	0	NA	NA	NA	NA	NA	NA	NA	NA	NA	NA	NA	NA	NA	NA	NA	NA	NA	NA	NA	NA	NA	NA					BRADI4G31180.1		BRADI4G31180.1	#REF!
	HORVU.MOREX.r2.4HG0303190.1	Superoxide dismutase [Cu-Zn]	chr4H	227854426	227854950	0.0206932	0.0661734	0	0	0.0352597	0	0	0.0534262	0	0.0654234	-0.410764	NA	-1.93763	NA	1.59682	NA	0	NA	0.640166	NA	0	NA	-1.72611	NA	1.58719	NA	-1.04479	NA	1.80834	NA	0	1								#REF!
	HORVU.MOREX.r2.7HG0582830.1	Superoxide dismutase [Cu-Zn]	chr7H	408552853	408553272	0	0	0	0.0384894	0.0531936	0	0	0	0	0	0	NA	0	NA	0	NA	-0.688039	NA	-1.45511	NA	0	NA	0	NA	0	NA	0	NA	0	NA	-0.697668	1					BRADI5G27720.2		BRADI4G44100.1	#REF!
	HORVU.MOREX.r2.3HG0224170.1	Superoxide dismutase [Mn]	chr3H	358675385	358675597	0	0	0	0	0	0	0	0	0	0	NA	NA	NA	NA	NA	NA	NA	NA	NA	NA	NA	NA	NA	NA	NA	NA	NA	NA	NA	NA	NA	NA								#REF!
	HORVU.MOREX.r2.6HG0473930.1	Superoxide dismutase [Mn], mitochondrial	chr6H	137787350	137787682	0	0	0	0	0	0	0	0	0	0	NA	NA	NA	NA	NA	NA	NA	NA	NA	NA	NA	NA	NA	NA	NA	NA	NA	NA	NA	NA	NA	NA								#REF!
	HORVU.MOREX.r2.6HG0453490.1	Catalase	chr6H	15016495	15021650	0	0	0.00910368	0.00901975	0.0249311	0	0	0	0	0.00770983	0	NA	0	NA	-0.587694	NA	-0.688039	NA	-1.63575	NA	0	NA	0	NA	0	NA	0	NA	-0.827091	NA	0.0236668	1					BRADI3G01470.1		BRADI1G76330.1	#REF!	OS02T0115700-01	Catalase isozyme A [Source:UniProtKB/Swiss-Prot;Acc:Q0E4K1]	OS03T0131200-01
	HORVU.MOREX.r2.2HG0126110.1	Catalase-peroxidase	chr2H	360426258	360426476	0	0	0	0	0	0	0	0	0	0	NA	NA	NA	NA	NA	NA	NA	NA	NA	NA	NA	NA	NA	NA	NA	NA	NA	NA	NA	NA	NA	NA								#REF!
	HORVU.MOREX.r2.4HG0288680.1	Catalase-peroxidase	chr4H	65471608	65472246	0	0	0	0	0	0	0	0	0	0	NA	NA	NA	NA	NA	NA	NA	NA	NA	NA	NA	NA	NA	NA	NA	NA	NA	NA	NA	NA	NA	NA								#REF!
	HORVU.MOREX.r2.4HG0322770.1	Catalase-peroxidase	chr4H	483776396	483776686	0	0	0	0	0.0318065	0	0	0	0.0493272	0	0	NA	0	NA	0	NA	0.754631	NA	-0.698952	NA	0	NA	0	NA	-0.597323	NA	0	NA	0	NA	0	1								#REF!
Enzymes involved in ascorbate-glutathione cycle	HORVU.MOREX.r2.7HG0572210.1	ascorbate peroxidase 1	chr7H	251390250	251390678	0	0	0	0	0	0	0	0	0	0	NA	NA	NA	NA	NA	NA	NA	NA	NA	NA	NA	NA	NA	NA	NA	NA	NA	NA	NA	NA	NA	NA								#REF!
	HORVU.MOREX.r2.2HG0141190.1	monodehydroascorbate reductase 1	chr2H	503152681	503153205	0	0	0	0	0	0	0	0	0	0	NA	NA	NA	NA	NA	NA	NA	NA	NA	NA	NA	NA	NA	NA	NA	NA	NA	NA	NA	NA	NA	NA								#REF!
	HORVU.MOREX.r2.2HG0084670.1	monodehydroascorbate reductase 6	chr2H	14495276	14495587	0	0	0	0	0	0	0	0	0	0	NA	NA	NA	NA	NA	NA	NA	NA	NA	NA	NA	NA	NA	NA	NA	NA	NA	NA	NA	NA	NA	NA								#REF!
Glutathione biosynthesis	HORVU.MOREX.r2.7HG0606560.1	Glutathione synthetase	chr7H	584547764	584553263	0	0.0116268	0	0	0.0371714	0	0	0	0.0192158	0.00766339	0	NA	-0.985308	NA	0	NA	1.41605	NA	-0.50107	NA	0	NA	0	NA	-1.25874	NA	-0.813726	NA	0.856019	NA	0	1	AT5G27380.1	Glutathione synthetase, chloroplastic [Source:UniProtKB/Swiss-Prot;Acc:P46416]			BRADI4G39310.1		BRADI4G11710.1		OS11T0642800-01		OS12T0263000-01
GSH degradation	HORVU.MOREX.r2.6HG0465930.1	Gamma-glutamyltranspeptidase	chr6H	72782888	72783286	0	0	0	0	0	0.0335766	0	0	0	0	1.03185	NA	0	NA	0	NA	0	NA	NA	NA	1.20341	NA	0	NA	0	NA	0	NA	0	NA	0	1								#REF!
	HORVU.MOREX.r2.7HG0561700.1	Gamma-glutamylcyclotransferase	chr7H	153652864	153653259	0.0274342	0.0438649	0	0	0.0701188	0	0	0	0.0362481	0.0289119	-0.410734	NA	-0.985312	NA	0	NA	0.754631	NA	-2.2757	NA	0	NA	0	NA	-0.597323	NA	-0.0925051	NA	0.856023	NA	0	1								#REF!
Protein glutatthionylation/deglutahionylation	HORVU.MOREX.r2.1HG0040560.1	Glutathione S-transferase	chr1H	346339640	346340429	0	0	0	0	0	0	0	0	0	0	NA	NA	NA	NA	NA	NA	NA	NA	NA	NA	NA	NA	NA	NA	NA	NA	NA	NA	NA	NA	NA	NA	AT1G10370.1	Glutathione S-transferase U17 [Source:UniProtKB/Swiss-Prot;Acc:Q9FUS8]	AT1G10360.1	Glutathione S-transferase U18 [Source:UniProtKB/Swiss-Prot;Acc:Q9FUS9]					OS10T0529700-01		OS10T0529400-01
	HORVU.MOREX.r2.3HG0274690.1	Glutathione S-transferase	chr3H	625384632	625384865	0	0	0	0	0	0	0	0	0	0	NA	NA	NA	NA	NA	NA	NA	NA	NA	NA	NA	NA	NA	NA	NA	NA	NA	NA	NA	NA	NA	NA	AT2G29440.1	GSTU6 [Source:UniProtKB/TrEMBL;Acc:A0A178VUQ0]	AT2G29450.1	GSTU5 [Source:UniProtKB/TrEMBL;Acc:A0A178VPP0]	BRADI2G60760.1		BRADI1G60587.1	#REF!
	HORVU.MOREX.r2.4HG0340790.1	Glutathione S-transferase	chr4H	599160244	599161096	0.0161666	0.025849	0	0	0	0	0.0382359	0	0.0213605	0	-0.41076	NA	0.51031	NA	0	NA	0.754631	NA	NA	NA	-1.01355	NA	1.23269	NA	-0.597323	NA	-0.0924794	NA	0.856023	NA	0	1					BRADI1G76070.1		BRADI1G76080.1		OS03T0135100-01		OS03T0135200-01
	HORVU.MOREX.r2.4HG0340810.1	Glutathione S-transferase	chr4H	599248008	599249177	0	0	0	0.0124714	0	0	0	0	0	0.0213205	0	NA	0	NA	0	NA	-0.688039	NA	0	NA	0	NA	0	NA	0	NA	0	NA	0	NA	-0.697668	1								#REF!
	HORVU.MOREX.r2.6HG0522310.1	Glutathione S-transferase	chr6H	563484883	563486025	0	0.0194301	0	0	0	0	0	0	0	0.0256132	0	NA	-0.985308	NA	0	NA	0	NA	0	NA	0	NA	0	NA	0	NA	-0.813749	NA	0.856019	NA	0	1	AT1G10360.1	Glutathione S-transferase U18 [Source:UniProtKB/Swiss-Prot;Acc:Q9FUS9]	AT1G10370.1	Glutathione S-transferase U17 [Source:UniProtKB/Swiss-Prot;Acc:Q9FUS8]	BRADI3G61100.1		BRADI3G31720.1		OS10T0527400-01		OS10T0529800-00
	HORVU.MOREX.r2.6HG0522320.1	Glutathione S-transferase	chr6H	563627171	563628296	0	0	0	0	0	0	0	0	0	0.0256132	NA	NA	NA	NA	NA	NA	NA	NA	NA	NA	NA	NA	NA	NA	NA	NA	NA	NA	NA	NA	NA	NA	AT1G10370.1	Glutathione S-transferase U17 [Source:UniProtKB/Swiss-Prot;Acc:Q9FUS8]	AT1G10360.1	Glutathione S-transferase U18 [Source:UniProtKB/Swiss-Prot;Acc:Q9FUS9]					OS10T0527400-01		OS10T0529400-01
	HORVU.MOREX.r2.6HG0511510.1	Glutathione S-transferase class-mu 26 kDa isozyme	chr6H	523978576	523979025	0	0	0	0.0297652	0	0	0.0285494	0	0	0	0	NA	0.697802	NA	0	NA	-0.688039	NA	NA	NA	-0.239263	NA	0.458405	NA	0	NA	0	NA	0	NA	-0.697668	1								#REF!
	HORVU.MOREX.r2.5HG0357670.1	Glutathione S-transferase family protein	chr5H	28624127	28624574	0	0	0	0	0	0	0	0	0	0	NA	NA	NA	NA	NA	NA	NA	NA	NA	NA	NA	NA	NA	NA	NA	NA	NA	NA	NA	NA	NA	NA	AT5G02790.1	Glutathione S-transferase L3 [Source:UniProtKB/Swiss-Prot;Acc:Q9LZ06]	AT3G55040.1	Glutathione S-transferase L2, chloroplastic [Source:UniProtKB/Swiss-Prot;Acc:Q9M2W2]	BRADI1G66030.1		BRADI1G66020.3	#REF!	OS03T0283100-01	Protein IN2-1 homolog B [Source:UniProtKB/Swiss-Prot;Acc:Q8H8U5]	OS03T0283000-00
	HORVU.MOREX.r2.1HG0002690.1	Glutathione S-transferase T3	chr1H	6042900	6043524	0	0	0	0	0	0	0	0	0	0	NA	NA	NA	NA	NA	NA	NA	NA	NA	NA	NA	NA	NA	NA	NA	NA	NA	NA	NA	NA	NA	NA					BRADI1G04055.1		BRADI3G55080.1		OS12T0228500-01		OS12T0169300-00
	HORVU.MOREX.r2.1HG0007750.1	Glutathione S-transferase T3	chr1H	21210283	21211343	0	0	0	0.0150161	0	0	0	0	0	0.0128353	0	NA	0	NA	0	NA	-0.688039	NA	NA	NA	0	NA	0	NA	0	NA	0	NA	0	NA	-0.697668	1	AT3G47680.1	At3g47680 [Source:UniProtKB/TrEMBL;Acc:Q9STU5]	AT1G66235.1	unknown protein; BEST Arabidopsis thaliana protein match is: unknown protein (TAIR:AT1G24380.1); Has 283 Blast hits to 282 proteins in 34 species: Archae - 0; Bacteria - 19; Metazoa - 15; Fungi - 0; Plants - 234; Viruses - 0; Other Eukaryotes - 15 ( /.../: NCBI BLink). [Source:TAIR;Acc:AT1G66235]	BRADI2G51330.1		BRADI3G18621.1		OS06T0635500-00		OS12T0228500-01
	HORVU.MOREX.r2.1HG0022080.1	Glutathione S-transferase T3	chr1H	126861858	126862217	0	0	0	0.0372064	0	0	0	0	0	0	0	NA	0	NA	0	NA	-0.688039	NA	NA	NA	0	NA	0	NA	0	NA	0	NA	0	NA	-0.697668	1					BRADI4G30700.1		BRADI1G04055.1		OS06T0635500-00		OS12T0169300-00
	HORVU.MOREX.r2.1HG0028990.1	Glutathione S-transferase T3	chr1H	226019452	226019841	0	0	0	0	0	0	0	0	0	0	NA	NA	NA	NA	NA	NA	NA	NA	NA	NA	NA	NA	NA	NA	NA	NA	NA	NA	NA	NA	NA	NA	AT5G41220.1	Glutathione S-transferase T3 [Source:UniProtKB/Swiss-Prot;Acc:Q9FHE1]	AT3G47680.1	At3g47680 [Source:UniProtKB/TrEMBL;Acc:Q9STU5]	BRADI2G51330.1		BRADI2G33470.1		OS12T0228500-01		OS12T0169300-00
	HORVU.MOREX.r2.1HG0029380.1	Glutathione S-transferase T3	chr1H	230902554	230902790	0	0	0	0	0	0	0	0	0	0.0483084	NA	NA	NA	NA	NA	NA	NA	NA	1.22452	NA	NA	NA	NA	NA	NA	NA	NA	NA	NA	NA	NA	NA					BRADI2G51330.1		BRADI1G42330.1		OS06T0660650-00		OS02T0463725-00
	HORVU.MOREX.r2.1HG0042670.1	Glutathione S-transferase T3	chr1H	364438412	364438849	0	0	0	0	0	0	0	0	0	0	NA	NA	NA	NA	NA	NA	NA	NA	0	NA	NA	NA	NA	NA	NA	NA	NA	NA	NA	NA	NA	NA	AT5G41220.1	Glutathione S-transferase T3 [Source:UniProtKB/Swiss-Prot;Acc:Q9FHE1]	AT3G47680.1	At3g47680 [Source:UniProtKB/TrEMBL;Acc:Q9STU5]				#REF!
	HORVU.MOREX.r2.1HG0042970.1	Glutathione S-transferase T3	chr1H	366996063	366996620	0	0	0.0242275	0	0	0	0.0460475	0	0	0.0410362	0	NA	1.4756	NA	-0.587694	NA	0	NA	NA	NA	-1.01706	NA	1.2362	NA	0	NA	0	NA	-0.827091	NA	0.745002	1					BRADI2G51330.1		BRADI2G33470.1		OS12T0228500-01		OS12T0169300-00
	HORVU.MOREX.r2.1HG0054630.1	Glutathione S-transferase T3	chr1H	445274848	445275204	0	0	0	0	0	0	0	0	0	0.0641406	NA	NA	NA	NA	NA	NA	NA	NA	0	NA	NA	NA	NA	NA	NA	NA	NA	NA	NA	NA	NA	NA					BRADI4G30700.1		BRADI1G04055.1		OS06T0635500-00		OS12T0169300-00
	HORVU.MOREX.r2.1HG0057500.1	Glutathione S-transferase T3	chr1H	458429977	458430336	0	0	0	0	0	0	0	0	0	0	NA	NA	NA	NA	NA	NA	NA	NA	NA	NA	NA	NA	NA	NA	NA	NA	NA	NA	NA	NA	NA	NA	AT1G66235.1	unknown protein; BEST Arabidopsis thaliana protein match is: unknown protein (TAIR:AT1G24380.1); Has 283 Blast hits to 282 proteins in 34 species: Archae - 0; Bacteria - 19; Metazoa - 15; Fungi - 0; Plants - 234; Viruses - 0; Other Eukaryotes - 15 ( /.../: NCBI BLink). [Source:TAIR;Acc:AT1G66235]			BRADI1G04055.1		BRADI4G31975.1		OS06T0635500-00		OS12T0228500-01
	HORVU.MOREX.r2.1HG0064890.1	Glutathione S-transferase T3	chr1H	488813813	488815871	0	0	0	0	0	0	0	0	0	0	NA	NA	NA	NA	NA	NA	NA	NA	NA	NA	NA	NA	NA	NA	NA	NA	NA	NA	NA	NA	NA	NA	AT3G47680.1	At3g47680 [Source:UniProtKB/TrEMBL;Acc:Q9STU5]	AT1G66235.1	unknown protein; BEST Arabidopsis thaliana protein match is: unknown protein (TAIR:AT1G24380.1); Has 283 Blast hits to 282 proteins in 34 species: Archae - 0; Bacteria - 19; Metazoa - 15; Fungi - 0; Plants - 234; Viruses - 0; Other Eukaryotes - 15 ( /.../: NCBI BLink). [Source:TAIR;Acc:AT1G66235]	BRADI2G51330.1		BRADI1G02040.1	#REF!
	HORVU.MOREX.r2.1HG0067030.1	Glutathione S-transferase T3	chr1H	494204490	494205717	0	0	0	0	0	0.0126507	0	0	0	0.0216225	1.03185	NA	0	NA	0	NA	0	NA	1.99357	NA	1.20341	NA	0	NA	0	NA	0	NA	0	NA	0	1	AT3G47680.1	At3g47680 [Source:UniProtKB/TrEMBL;Acc:Q9STU5]	AT1G66235.1	unknown protein; BEST Arabidopsis thaliana protein match is: unknown protein (TAIR:AT1G24380.1); Has 283 Blast hits to 282 proteins in 34 species: Archae - 0; Bacteria - 19; Metazoa - 15; Fungi - 0; Plants - 234; Viruses - 0; Other Eukaryotes - 15 ( /.../: NCBI BLink). [Source:TAIR;Acc:AT1G66235]	BRADI2G51330.1		BRADI1G42330.1	#REF!
	HORVU.MOREX.r2.1HG0067360.1	Glutathione S-transferase T3	chr1H	495071836	495073712	0	0.0112213	0	0	0	0	0	0	0	0	0	NA	-0.985308	NA	0	NA	0	NA	NA	NA	0	NA	0	NA	0	NA	-0.813749	NA	0.856019	NA	0	1	AT3G47680.1	At3g47680 [Source:UniProtKB/TrEMBL;Acc:Q9STU5]	AT1G66235.1	unknown protein; BEST Arabidopsis thaliana protein match is: unknown protein (TAIR:AT1G24380.1); Has 283 Blast hits to 282 proteins in 34 species: Archae - 0; Bacteria - 19; Metazoa - 15; Fungi - 0; Plants - 234; Viruses - 0; Other Eukaryotes - 15 ( /.../: NCBI BLink). [Source:TAIR;Acc:AT1G66235]				#REF!
	HORVU.MOREX.r2.1HG0069230.1	Glutathione S-transferase T3	chr1H	499108492	499110610	0.00557125	0.0178159	0	0	0	0	0.0461183	0	0.0147223	0	-0.410784	NA	1.41729	NA	0	NA	1.45283	NA	NA	NA	-2.77776	NA	2.99691	NA	-1.29552	NA	-0.949688	NA	1.71326	NA	0	1					BRADI2G51330.1		BRADI1G02040.1		OS06T0635500-00		OS07T0554400-00
	HORVU.MOREX.r2.2HG0080120.1	Glutathione S-transferase T3	chr2H	3485745	3486844	0	0	0	0	0	0	0	0	0	0	NA	NA	NA	NA	NA	NA	NA	NA	NA	NA	NA	NA	NA	NA	NA	NA	NA	NA	NA	NA	NA	NA	AT1G66235.1	unknown protein; BEST Arabidopsis thaliana protein match is: unknown protein (TAIR:AT1G24380.1); Has 283 Blast hits to 282 proteins in 34 species: Archae - 0; Bacteria - 19; Metazoa - 15; Fungi - 0; Plants - 234; Viruses - 0; Other Eukaryotes - 15 ( /.../: NCBI BLink). [Source:TAIR;Acc:AT1G66235]	AT3G47680.1	At3g47680 [Source:UniProtKB/TrEMBL;Acc:Q9STU5]	BRADI2G51330.1		BRADI2G33470.1		OS06T0660650-00		OS06T0635500-00
	HORVU.MOREX.r2.2HG0085660.1	Glutathione S-transferase T3	chr2H	16250423	16251413	0	0.0192364	0.0149712	0	0	0	0.0142273	0	0.0158962	0	0	NA	-0.263972	NA	-0.587694	NA	0.754631	NA	NA	NA	-0.239263	NA	0.458405	NA	-0.597323	NA	-0.813712	NA	0.134684	NA	0.745002	1	AT5G41220.1	Glutathione S-transferase T3 [Source:UniProtKB/Swiss-Prot;Acc:Q9FHE1]	AT3G47680.1	At3g47680 [Source:UniProtKB/TrEMBL;Acc:Q9STU5]					OS06T0635500-00		OS12T0228500-01
	HORVU.MOREX.r2.2HG0086470.1	Glutathione S-transferase T3	chr2H	18598984	18600814	0.00648981	0	0.00807584	0.00800139	0	0	0	0.0167555	0.00857481	0	-0.410766	NA	0	NA	0.770991	NA	0.0332957	NA	0	NA	0	NA	-1.62161	NA	0.761362	NA	0.869301	NA	-0.827087	NA	0.0236668	1	AT1G66235.1	unknown protein; BEST Arabidopsis thaliana protein match is: unknown protein (TAIR:AT1G24380.1); Has 283 Blast hits to 282 proteins in 34 species: Archae - 0; Bacteria - 19; Metazoa - 15; Fungi - 0; Plants - 234; Viruses - 0; Other Eukaryotes - 15 ( /.../: NCBI BLink). [Source:TAIR;Acc:AT1G66235]	AT3G47680.1	At3g47680 [Source:UniProtKB/TrEMBL;Acc:Q9STU5]	BRADI2G51330.1		BRADI1G02040.1		OS06T0635500-00		OS12T0228500-01
	HORVU.MOREX.r2.2HG0087930.1	Glutathione S-transferase T3	chr2H	22874422	22876292	0.00685855	0	0.0085347	0.00845601	0	0	0	0	0.00906201	0.00722797	-0.410743	NA	0	NA	-0.587694	NA	0.0332957	NA	1.22455	NA	0	NA	0	NA	-0.597323	NA	0.869278	NA	-0.827087	NA	0.0236668	1	AT1G66235.1	unknown protein; BEST Arabidopsis thaliana protein match is: unknown protein (TAIR:AT1G24380.1); Has 283 Blast hits to 282 proteins in 34 species: Archae - 0; Bacteria - 19; Metazoa - 15; Fungi - 0; Plants - 234; Viruses - 0; Other Eukaryotes - 15 ( /.../: NCBI BLink). [Source:TAIR;Acc:AT1G66235]	AT3G47680.1	At3g47680 [Source:UniProtKB/TrEMBL;Acc:Q9STU5]					OS06T0635500-00		OS07T0554400-00
	HORVU.MOREX.r2.2HG0089190.1	Glutathione S-transferase T3	chr2H	25875658	25877383	0	0.0134343	0	0	0	0	0.019872	0	0	0	0	NA	0.455767	NA	0	NA	0	NA	0	NA	-0.959002	NA	1.17814	NA	0	NA	-0.813725	NA	0.856019	NA	0	1	AT3G47680.1	At3g47680 [Source:UniProtKB/TrEMBL;Acc:Q9STU5]	AT5G41220.1	Glutathione S-transferase T3 [Source:UniProtKB/Swiss-Prot;Acc:Q9FHE1]	BRADI2G47930.1		BRADI1G68367.1		OS11T0303800-01		OS09T0241700-01
	HORVU.MOREX.r2.2HG0093130.1	Glutathione S-transferase T3	chr2H	41901298	41904818	0	0	0	0	0	0	0.0108005	0	0	0	0	NA	1.41754	NA	0	NA	0	NA	0	NA	-0.959002	NA	1.17814	NA	0	NA	0	NA	0	NA	0	1									OS06T0635500-00		OS07T0554400-00
	HORVU.MOREX.r2.2HG0094150.1	Glutathione S-transferase T3	chr2H	46182668	46183923	0	0	0	0	0.00785045	0	0	0	0	0	NA	NA	NA	NA	NA	NA	NA	NA	-0.698939	NA	NA	NA	NA	NA	NA	NA	NA	NA	NA	NA	NA	NA					BRADI2G51330.1		BRADI1G49050.1		OS06T0635500-00		OS05T0227800-01
	HORVU.MOREX.r2.2HG0096770.1	Glutathione S-transferase T3	chr2H	58471540	58472648	0.0118732	0.0189842	0	0	0	0	0.0140407	0	0	0	-0.410734	NA	-0.263977	NA	0	NA	0	NA	NA	NA	-0.239263	NA	0.458405	NA	0	NA	-0.0925051	NA	0.856023	NA	0	1					BRADI2G51330.1		BRADI2G33470.1	#REF!
	HORVU.MOREX.r2.2HG0099130.1	Glutathione S-transferase T3	chr2H	69721865	69722440	0	0	0	0	0	0	0.0223043	0	0	0.0198769	0	NA	0.697802	NA	0	NA	0	NA	1.22455	NA	-0.239263	NA	0.458405	NA	0	NA	0	NA	0	NA	0	1	AT1G66235.1	unknown protein; BEST Arabidopsis thaliana protein match is: unknown protein (TAIR:AT1G24380.1); Has 283 Blast hits to 282 proteins in 34 species: Archae - 0; Bacteria - 19; Metazoa - 15; Fungi - 0; Plants - 234; Viruses - 0; Other Eukaryotes - 15 ( /.../: NCBI BLink). [Source:TAIR;Acc:AT1G66235]	AT3G47680.1	At3g47680 [Source:UniProtKB/TrEMBL;Acc:Q9STU5]	BRADI2G51330.1		BRADI3G55080.1		OS06T0660650-00		OS06T0635500-00
	HORVU.MOREX.r2.2HG0106240.1	Glutathione S-transferase T3	chr2H	119738353	119740431	0	0	0.032188	0	0	0	0.0101962	0	0.0113922	0	0	NA	0.697802	NA	-1.83876	NA	0.754631	NA	0	NA	-0.239263	NA	0.458405	NA	-0.597323	NA	0	NA	-2.07816	NA	1.99607	1	AT1G66235.1	unknown protein; BEST Arabidopsis thaliana protein match is: unknown protein (TAIR:AT1G24380.1); Has 283 Blast hits to 282 proteins in 34 species: Archae - 0; Bacteria - 19; Metazoa - 15; Fungi - 0; Plants - 234; Viruses - 0; Other Eukaryotes - 15 ( /.../: NCBI BLink). [Source:TAIR;Acc:AT1G66235]	AT3G47680.1	At3g47680 [Source:UniProtKB/TrEMBL;Acc:Q9STU5]	BRADI2G51330.1		BRADI1G02040.1		OS06T0635500-00		OS12T0228500-01
	HORVU.MOREX.r2.2HG0109150.1	Glutathione S-transferase T3	chr2H	149229202	149230200	0.0108748	0	0	0	0	0	0.0385803	0	0.0287372	0	-0.410767	NA	2.03938	NA	0	NA	1.53515	NA	NA	NA	-1.58084	NA	1.79998	NA	-1.37784	NA	0.869302	NA	0	NA	0	1									OS12T0228500-01		OS12T0169300-00
	HORVU.MOREX.r2.2HG0112500.1	Glutathione S-transferase T3	chr2H	181889302	181890253	0	0	0	0	0	0	0	0	0	0	NA	NA	NA	NA	NA	NA	NA	NA	NA	NA	NA	NA	NA	NA	NA	NA	NA	NA	NA	NA	NA	NA	AT1G66235.1	unknown protein; BEST Arabidopsis thaliana protein match is: unknown protein (TAIR:AT1G24380.1); Has 283 Blast hits to 282 proteins in 34 species: Archae - 0; Bacteria - 19; Metazoa - 15; Fungi - 0; Plants - 234; Viruses - 0; Other Eukaryotes - 15 ( /.../: NCBI BLink). [Source:TAIR;Acc:AT1G66235]	AT3G47680.1	At3g47680 [Source:UniProtKB/TrEMBL;Acc:Q9STU5]	BRADI2G51330.1		BRADI2G33470.1		OS06T0660650-00		OS06T0635500-00
	HORVU.MOREX.r2.2HG0128310.1	Glutathione S-transferase T3	chr2H	379764090	379765144	0	0	0	0.0136956	0.00946389	0	0	0	0	0.0117066	0	NA	0	NA	0	NA	-0.688039	NA	1.22453	NA	0	NA	0	NA	0	NA	0	NA	0	NA	-0.697668	1	AT3G47680.1	At3g47680 [Source:UniProtKB/TrEMBL;Acc:Q9STU5]	AT1G66235.1	unknown protein; BEST Arabidopsis thaliana protein match is: unknown protein (TAIR:AT1G24380.1); Has 283 Blast hits to 282 proteins in 34 species: Archae - 0; Bacteria - 19; Metazoa - 15; Fungi - 0; Plants - 234; Viruses - 0; Other Eukaryotes - 15 ( /.../: NCBI BLink). [Source:TAIR;Acc:AT1G66235]	BRADI2G51330.1		BRADI1G42330.1		OS06T0635500-00		OS12T0228500-01
	HORVU.MOREX.r2.2HG0130370.1	Glutathione S-transferase T3	chr2H	399222725	399223294	0	0	0	0	0.0589534	0	0.0272765	0	0	0.0486161	0	NA	0.697802	NA	0	NA	0	NA	-1.23757	NA	-0.239263	NA	0.458405	NA	0	NA	0	NA	0	NA	0	1	AT1G66235.1	unknown protein; BEST Arabidopsis thaliana protein match is: unknown protein (TAIR:AT1G24380.1); Has 283 Blast hits to 282 proteins in 34 species: Archae - 0; Bacteria - 19; Metazoa - 15; Fungi - 0; Plants - 234; Viruses - 0; Other Eukaryotes - 15 ( /.../: NCBI BLink). [Source:TAIR;Acc:AT1G66235]			BRADI1G04055.1		BRADI4G31975.1	#REF!
	HORVU.MOREX.r2.2HG0137870.1	Glutathione S-transferase T3	chr2H	476961841	476962890	0	0	0	0	0	0	0	0	0	0	NA	NA	NA	NA	NA	NA	NA	NA	NA	NA	NA	NA	NA	NA	NA	NA	NA	NA	NA	NA	NA	NA	AT3G47680.1	At3g47680 [Source:UniProtKB/TrEMBL;Acc:Q9STU5]	AT5G41220.1	Glutathione S-transferase T3 [Source:UniProtKB/Swiss-Prot;Acc:Q9FHE1]					OS09T0241700-01		OS06T0521000-01
	HORVU.MOREX.r2.2HG0149160.1	Glutathione S-transferase T3	chr2H	563831730	563833866	0	0	0.0085347	0	0	0	0.00811064	0	0	0.0144559	0	NA	0.697802	NA	-0.587694	NA	0	NA	1.22455	NA	-0.239263	NA	0.458405	NA	0	NA	0	NA	-0.827091	NA	0.745002	1	AT3G47680.1	At3g47680 [Source:UniProtKB/TrEMBL;Acc:Q9STU5]	AT5G41220.1	Glutathione S-transferase T3 [Source:UniProtKB/Swiss-Prot;Acc:Q9FHE1]					OS09T0241700-01		OS09T0241700-01
	HORVU.MOREX.r2.2HG0169090.1	Glutathione S-transferase T3	chr2H	641201610	641202729	0	0	0	0	0	0	0.013859	0	0	0	0	NA	0.697802	NA	0	NA	0	NA	0	NA	-0.239263	NA	0.458405	NA	0	NA	0	NA	0	NA	0	1	AT1G66235.1	unknown protein; BEST Arabidopsis thaliana protein match is: unknown protein (TAIR:AT1G24380.1); Has 283 Blast hits to 282 proteins in 34 species: Archae - 0; Bacteria - 19; Metazoa - 15; Fungi - 0; Plants - 234; Viruses - 0; Other Eukaryotes - 15 ( /.../: NCBI BLink). [Source:TAIR;Acc:AT1G66235]	AT3G47680.1	At3g47680 [Source:UniProtKB/TrEMBL;Acc:Q9STU5]	BRADI2G51330.1		BRADI2G33470.1		OS06T0660650-00		OS06T0635500-00
	HORVU.MOREX.r2.2HG0170050.1	Glutathione S-transferase T3	chr2H	644417121	644418007	0	0	0	0	0	0	0	0	0	0	NA	NA	NA	NA	NA	NA	NA	NA	NA	NA	NA	NA	NA	NA	NA	NA	NA	NA	NA	NA	NA	NA					BRADI2G51330.1		BRADI1G42330.1		OS06T0660650-00		OS06T0635500-00
	HORVU.MOREX.r2.2HG0171990.1	Glutathione S-transferase T3	chr2H	650316620	650317362	0	0	0.0242275	0	0	0	0.0230237	0	0	0	0	NA	0.697802	NA	-0.587694	NA	0	NA	NA	NA	-0.239263	NA	0.458405	NA	0	NA	0	NA	-0.827091	NA	0.745002	1	AT1G66235.1	unknown protein; BEST Arabidopsis thaliana protein match is: unknown protein (TAIR:AT1G24380.1); Has 283 Blast hits to 282 proteins in 34 species: Archae - 0; Bacteria - 19; Metazoa - 15; Fungi - 0; Plants - 234; Viruses - 0; Other Eukaryotes - 15 ( /.../: NCBI BLink). [Source:TAIR;Acc:AT1G66235]	AT3G47680.1	At3g47680 [Source:UniProtKB/TrEMBL;Acc:Q9STU5]	BRADI2G51330.1		BRADI2G33470.1		OS06T0660650-00		OS06T0635500-00
	HORVU.MOREX.r2.2HG0174530.1	Glutathione S-transferase T3	chr2H	656486483	656487184	0	0	0	0.0264188	0	0	0.0253397	0	0	0.022582	0	NA	0.697802	NA	0	NA	-0.688039	NA	1.22455	NA	-0.239263	NA	0.458405	NA	0	NA	0	NA	0	NA	-0.697668	1	AT1G66235.1	unknown protein; BEST Arabidopsis thaliana protein match is: unknown protein (TAIR:AT1G24380.1); Has 283 Blast hits to 282 proteins in 34 species: Archae - 0; Bacteria - 19; Metazoa - 15; Fungi - 0; Plants - 234; Viruses - 0; Other Eukaryotes - 15 ( /.../: NCBI BLink). [Source:TAIR;Acc:AT1G66235]	AT3G47680.1	At3g47680 [Source:UniProtKB/TrEMBL;Acc:Q9STU5]	BRADI2G51330.1		BRADI2G33470.1		OS06T0660650-00		OS06T0635500-00
	HORVU.MOREX.r2.2HG0175320.1	Glutathione S-transferase T3	chr2H	659094896	659096484	0	0	0	0	0	0	0	0	0	0	NA	NA	NA	NA	NA	NA	NA	NA	NA	NA	NA	NA	NA	NA	NA	NA	NA	NA	NA	NA	NA	NA	AT1G66235.1	unknown protein; BEST Arabidopsis thaliana protein match is: unknown protein (TAIR:AT1G24380.1); Has 283 Blast hits to 282 proteins in 34 species: Archae - 0; Bacteria - 19; Metazoa - 15; Fungi - 0; Plants - 234; Viruses - 0; Other Eukaryotes - 15 ( /.../: NCBI BLink). [Source:TAIR;Acc:AT1G66235]	AT3G47680.1	At3g47680 [Source:UniProtKB/TrEMBL;Acc:Q9STU5]	BRADI2G51330.1		BRADI2G33470.1		OS06T0660650-00		OS06T0635500-00
	HORVU.MOREX.r2.3HG0187420.1	Glutathione S-transferase T3	chr3H	14024666	14026197	0	0	0.0371655	0.0460286	0.063613	0	0	0	0	0	0	NA	0	NA	-2.15652	NA	-2.66787	NA	0	NA	0	NA	0	NA	0	NA	0	NA	-2.39592	NA	-0.387335	1					BRADI2G51330.1		BRADI1G02040.1		OS06T0635500-00		OS12T0228500-01
	HORVU.MOREX.r2.3HG0200730.1	Glutathione S-transferase T3	chr3H	81894056	81894722	0	0	0	0	0	0	0	0	0	0	NA	NA	NA	NA	NA	NA	NA	NA	NA	NA	NA	NA	NA	NA	NA	NA	NA	NA	NA	NA	NA	NA	AT3G47680.1	At3g47680 [Source:UniProtKB/TrEMBL;Acc:Q9STU5]	AT1G66235.1	unknown protein; BEST Arabidopsis thaliana protein match is: unknown protein (TAIR:AT1G24380.1); Has 283 Blast hits to 282 proteins in 34 species: Archae - 0; Bacteria - 19; Metazoa - 15; Fungi - 0; Plants - 234; Viruses - 0; Other Eukaryotes - 15 ( /.../: NCBI BLink). [Source:TAIR;Acc:AT1G66235]	BRADI1G04055.1		BRADI4G31975.1		OS06T0635500-00		OS12T0228500-01
	HORVU.MOREX.r2.3HG0203260.1	Glutathione S-transferase T3	chr3H	103644015	103644988	0	0	0	0	0.0105779	0	0	0	0	0	NA	NA	NA	NA	NA	NA	NA	NA	NA	NA	NA	NA	NA	NA	NA	NA	NA	NA	NA	NA	NA	NA	AT3G47680.1	At3g47680 [Source:UniProtKB/TrEMBL;Acc:Q9STU5]			BRADI1G04055.1		BRADI3G50290.1	#REF!
	HORVU.MOREX.r2.3HG0203580.1	Glutathione S-transferase T3	chr3H	106151087	106153005	0	0.0208279	0	0	0	0	0	0	0	0	0	NA	-1.77563	NA	0	NA	0	NA	NA	NA	0	NA	0	NA	0	NA	-1.60406	NA	1.64634	NA	0	1	AT1G66235.1	unknown protein; BEST Arabidopsis thaliana protein match is: unknown protein (TAIR:AT1G24380.1); Has 283 Blast hits to 282 proteins in 34 species: Archae - 0; Bacteria - 19; Metazoa - 15; Fungi - 0; Plants - 234; Viruses - 0; Other Eukaryotes - 15 ( /.../: NCBI BLink). [Source:TAIR;Acc:AT1G66235]	AT3G47680.1	At3g47680 [Source:UniProtKB/TrEMBL;Acc:Q9STU5]	BRADI2G51330.1		BRADI2G33470.1		OS06T0635500-00		OS06T0660650-00
	HORVU.MOREX.r2.3HG0211960.1	Glutathione S-transferase T3	chr3H	190797446	190798027	0	0	0	0	0	0	0	0	0	0	NA	NA	NA	NA	NA	NA	NA	NA	NA	NA	NA	NA	NA	NA	NA	NA	NA	NA	NA	NA	NA	NA	AT1G66235.1	unknown protein; BEST Arabidopsis thaliana protein match is: unknown protein (TAIR:AT1G24380.1); Has 283 Blast hits to 282 proteins in 34 species: Archae - 0; Bacteria - 19; Metazoa - 15; Fungi - 0; Plants - 234; Viruses - 0; Other Eukaryotes - 15 ( /.../: NCBI BLink). [Source:TAIR;Acc:AT1G66235]	AT3G47680.1	At3g47680 [Source:UniProtKB/TrEMBL;Acc:Q9STU5]	BRADI2G51330.1		BRADI2G33470.1		OS06T0660650-00		OS06T0635500-00
	HORVU.MOREX.r2.3HG0231990.1	Glutathione S-transferase T3	chr3H	434586552	434587673	0	0	0	0	0	0	0	0	0	0	NA	NA	NA	NA	NA	NA	NA	NA	0	NA	NA	NA	NA	NA	NA	NA	NA	NA	NA	NA	NA	NA	AT3G47680.1	At3g47680 [Source:UniProtKB/TrEMBL;Acc:Q9STU5]	AT1G66235.1	unknown protein; BEST Arabidopsis thaliana protein match is: unknown protein (TAIR:AT1G24380.1); Has 283 Blast hits to 282 proteins in 34 species: Archae - 0; Bacteria - 19; Metazoa - 15; Fungi - 0; Plants - 234; Viruses - 0; Other Eukaryotes - 15 ( /.../: NCBI BLink). [Source:TAIR;Acc:AT1G66235]	BRADI1G04055.1		BRADI4G31975.1		OS06T0635500-00		OS12T0228500-01
	HORVU.MOREX.r2.3HG0237910.1	Glutathione S-transferase T3	chr3H	477934848	477935162	0	0	0	0	0	0	0	0	0	0	NA	NA	NA	NA	NA	NA	NA	NA	NA	NA	NA	NA	NA	NA	NA	NA	NA	NA	NA	NA	NA	NA					BRADI2G51330.1		BRADI2G33470.1		OS06T0660650-00		OS02T0463725-00
	HORVU.MOREX.r2.3HG0238840.1	Glutathione S-transferase T3	chr3H	484068268	484069450	0	0.0174403	0.0135733	0.0134481	0	0.0134508	0	0	0	0.0229902	1.03181	NA	-0.985308	NA	-0.587694	NA	-0.688039	NA	2.20498	NA	1.20341	NA	0	NA	0	NA	-0.813712	NA	0.134684	NA	0.0236668	1	AT1G66235.1	unknown protein; BEST Arabidopsis thaliana protein match is: unknown protein (TAIR:AT1G24380.1); Has 283 Blast hits to 282 proteins in 34 species: Archae - 0; Bacteria - 19; Metazoa - 15; Fungi - 0; Plants - 234; Viruses - 0; Other Eukaryotes - 15 ( /.../: NCBI BLink). [Source:TAIR;Acc:AT1G66235]	AT3G47680.1	At3g47680 [Source:UniProtKB/TrEMBL;Acc:Q9STU5]	BRADI2G51330.1		BRADI2G33470.1	#REF!
	HORVU.MOREX.r2.3HG0242980.1	Glutathione S-transferase T3	chr3H	509851220	509852678	0	0	0	0	0.0243571	0	0	0	0	0.0301292	NA	NA	NA	NA	NA	NA	NA	NA	-0.698926	NA	NA	NA	NA	NA	NA	NA	NA	NA	NA	NA	NA	NA					BRADI2G51330.1		BRADI1G02040.1		OS06T0635500-00		#REF!
	HORVU.MOREX.r2.3HG0246680.1	Glutathione S-transferase T3	chr3H	529964305	529966706	0.0112813	0.0270569	0.0280768	0.0208634	0.0096113	0	0.0133409	0.0218448	0.00745287	0	-1.1751	NA	-1.14403	NA	-0.250356	NA	-1.22648	NA	-1.49918	NA	-0.959288	0.774118	-0.833618	NA	1.41472	NA	-0.928219	NA	0.0600586	NA	0.438598	1					BRADI2G51330.1		BRADI3G18621.1		OS06T0635500-00		OS07T0554400-00
	HORVU.MOREX.r2.3HG0246860.1	Glutathione S-transferase T3	chr3H	531021161	531023689	0	0	0	0	0	0	0	0	0	0	NA	NA	NA	NA	NA	NA	NA	NA	0	NA	NA	NA	NA	NA	NA	NA	NA	NA	NA	NA	NA	NA	AT1G66235.1	unknown protein; BEST Arabidopsis thaliana protein match is: unknown protein (TAIR:AT1G24380.1); Has 283 Blast hits to 282 proteins in 34 species: Archae - 0; Bacteria - 19; Metazoa - 15; Fungi - 0; Plants - 234; Viruses - 0; Other Eukaryotes - 15 ( /.../: NCBI BLink). [Source:TAIR;Acc:AT1G66235]	AT3G47680.1	At3g47680 [Source:UniProtKB/TrEMBL;Acc:Q9STU5]					OS06T0635500-00		OS12T0228500-01
	HORVU.MOREX.r2.3HG0247290.1	Glutathione S-transferase T3	chr3H	533550264	533551912	0	0	0	0	0	0	0	0	0	0	NA	NA	NA	NA	NA	NA	NA	NA	0	NA	NA	NA	NA	NA	NA	NA	NA	NA	NA	NA	NA	NA	AT1G66235.1	unknown protein; BEST Arabidopsis thaliana protein match is: unknown protein (TAIR:AT1G24380.1); Has 283 Blast hits to 282 proteins in 34 species: Archae - 0; Bacteria - 19; Metazoa - 15; Fungi - 0; Plants - 234; Viruses - 0; Other Eukaryotes - 15 ( /.../: NCBI BLink). [Source:TAIR;Acc:AT1G66235]	AT3G47680.1	At3g47680 [Source:UniProtKB/TrEMBL;Acc:Q9STU5]	BRADI2G51330.1		BRADI1G02040.1		OS06T0635500-00		OS12T0169300-00
	HORVU.MOREX.r2.3HG0247890.1	Glutathione S-transferase T3	chr3H	537172436	537172888	0	0	0	0	0	0	0	0	0	0	NA	NA	NA	NA	NA	NA	NA	NA	NA	NA	NA	NA	NA	NA	NA	NA	NA	NA	NA	NA	NA	NA					BRADI1G04055.1		BRADI3G55080.1		OS02T0463725-00		OS06T0635500-00
	HORVU.MOREX.r2.3HG0251410.1	Glutathione S-transferase T3	chr3H	552943785	552944865	0	0	0	0	0	0	0.0382359	0.0139131	0	0	0	NA	1.9798	NA	0.854976	NA	0	NA	NA	NA	-1.52126	NA	1.01907	NA	0.845347	NA	0	NA	0	NA	0	1					BRADI1G68367.1		BRADI1G06240.1		OS01T0527900-00		OS11T0282700-01
	HORVU.MOREX.r2.3HG0256610.1	Glutathione S-transferase T3	chr3H	572535920	572537997	0	0	0.00708541	0	0	0	0	0	0	0	0	NA	0	NA	-0.587694	NA	0	NA	NA	NA	0	NA	0	NA	0	NA	0	NA	-0.827091	NA	0.745002	1	AT1G66235.1	unknown protein; BEST Arabidopsis thaliana protein match is: unknown protein (TAIR:AT1G24380.1); Has 283 Blast hits to 282 proteins in 34 species: Archae - 0; Bacteria - 19; Metazoa - 15; Fungi - 0; Plants - 234; Viruses - 0; Other Eukaryotes - 15 ( /.../: NCBI BLink). [Source:TAIR;Acc:AT1G66235]	AT3G47680.1	At3g47680 [Source:UniProtKB/TrEMBL;Acc:Q9STU5]					OS06T0635500-00		OS07T0554400-00
	HORVU.MOREX.r2.3HG0256790.1	Glutathione S-transferase T3	chr3H	573098807	573099139	0	0	0	0	0	0	0	0	0	0	NA	NA	NA	NA	NA	NA	NA	NA	NA	NA	NA	NA	NA	NA	NA	NA	NA	NA	NA	NA	NA	NA					BRADI4G30700.1		BRADI1G04055.1		OS06T0635500-00		OS12T0228500-01
	HORVU.MOREX.r2.3HG0265340.1	Glutathione S-transferase T3	chr3H	599925728	599927834	0	0.00890795	0	0	0	0	0.0131767	0	0	0.00587133	0	NA	0.439234	NA	0	NA	0	NA	1.22455	NA	-0.94247	NA	1.16161	NA	0	NA	-0.813725	NA	0.856019	NA	0	1	AT3G47680.1	At3g47680 [Source:UniProtKB/TrEMBL;Acc:Q9STU5]	AT1G66235.1	unknown protein; BEST Arabidopsis thaliana protein match is: unknown protein (TAIR:AT1G24380.1); Has 283 Blast hits to 282 proteins in 34 species: Archae - 0; Bacteria - 19; Metazoa - 15; Fungi - 0; Plants - 234; Viruses - 0; Other Eukaryotes - 15 ( /.../: NCBI BLink). [Source:TAIR;Acc:AT1G66235]	BRADI2G51330.1		BRADI1G42330.1		OS06T0635500-00		OS07T0554400-00
	HORVU.MOREX.r2.3HG0265490.1	Glutathione S-transferase T3	chr3H	600427360	600429226	0	0.0123195	0	0	0	0	0	0	0	0	0	NA	-0.985308	NA	0	NA	0	NA	NA	NA	0	NA	0	NA	0	NA	-0.813749	NA	0.856019	NA	0	1	AT3G47680.1	At3g47680 [Source:UniProtKB/TrEMBL;Acc:Q9STU5]	AT1G66235.1	unknown protein; BEST Arabidopsis thaliana protein match is: unknown protein (TAIR:AT1G24380.1); Has 283 Blast hits to 282 proteins in 34 species: Archae - 0; Bacteria - 19; Metazoa - 15; Fungi - 0; Plants - 234; Viruses - 0; Other Eukaryotes - 15 ( /.../: NCBI BLink). [Source:TAIR;Acc:AT1G66235]					OS06T0635500-00		OS12T0169300-00
	HORVU.MOREX.r2.3HG0272030.1	Glutathione S-transferase T3	chr3H	618491945	618493288	0	0.0148086	0	0.0228377	0	0	0	0	0.0122372	0	0	NA	-0.985308	NA	0	NA	-0.691432	NA	NA	NA	0	NA	0	NA	-0.597323	NA	-0.813712	NA	0.856019	NA	-1.4224	1	AT3G47680.1	At3g47680 [Source:UniProtKB/TrEMBL;Acc:Q9STU5]	AT1G66235.1	unknown protein; BEST Arabidopsis thaliana protein match is: unknown protein (TAIR:AT1G24380.1); Has 283 Blast hits to 282 proteins in 34 species: Archae - 0; Bacteria - 19; Metazoa - 15; Fungi - 0; Plants - 234; Viruses - 0; Other Eukaryotes - 15 ( /.../: NCBI BLink). [Source:TAIR;Acc:AT1G66235]	BRADI2G51330.1		BRADI1G02040.1		OS06T0635500-00		OS12T0228500-01
	HORVU.MOREX.r2.3HG0273550.1	Glutathione S-transferase T3	chr3H	622553352	622554772	0	0	0	0	0.0090742	0	0	0	0	0	NA	NA	NA	NA	NA	NA	NA	NA	-0.698939	NA	NA	NA	NA	NA	NA	NA	NA	NA	NA	NA	NA	NA					BRADI2G51330.1		BRADI1G02040.1	#REF!
	HORVU.MOREX.r2.4HG0286240.1	Glutathione S-transferase T3	chr4H	45333446	45333820	0	0	0	0	0	0	0	0	0	0	NA	NA	NA	NA	NA	NA	NA	NA	NA	NA	NA	NA	NA	NA	NA	NA	NA	NA	NA	NA	NA	NA					BRADI4G30700.1		BRADI1G04055.1	#REF!
	HORVU.MOREX.r2.4HG0288370.1	Glutathione S-transferase T3	chr4H	62791225	62792017	0	0	0	0.021994	0.0151982	0	0.0210957	0	0	0	0	NA	0.697802	NA	0	NA	-0.688039	NA	-0.698926	NA	-0.239263	NA	0.458405	NA	0	NA	0	NA	0	NA	-0.697668	1					BRADI3G55080.1		BRADI4G31975.1		OS12T0228500-01		OS12T0169300-00
	HORVU.MOREX.r2.4HG0294520.1	Glutathione S-transferase T3	chr4H	121362989	121363666	0.032047	0	0	0	0.0409544	0	0	0	0	0.0337732	-1.09	NA	0	NA	0	NA	0	NA	-0.698968	NA	0	NA	0	NA	0	NA	1.54854	NA	0	NA	0	1					BRADI3G24440.1		BRADI1G06240.1	#REF!
	HORVU.MOREX.r2.4HG0299340.1	Glutathione S-transferase T3	chr4H	169398325	169398657	0	0	0	0	0	0	0	0	0	0	NA	NA	NA	NA	NA	NA	NA	NA	NA	NA	NA	NA	NA	NA	NA	NA	NA	NA	NA	NA	NA	NA					BRADI1G04055.1		BRADI4G30700.1		OS06T0635500-00		OS12T0228500-01
	HORVU.MOREX.r2.4HG0312610.1	Glutathione S-transferase T3	chr4H	369885103	369885952	0	0	0	0	0	0	0	0	0	0	NA	NA	NA	NA	NA	NA	NA	NA	NA	NA	NA	NA	NA	NA	NA	NA	NA	NA	NA	NA	NA	NA	AT3G47680.1	At3g47680 [Source:UniProtKB/TrEMBL;Acc:Q9STU5]	AT1G66235.1	unknown protein; BEST Arabidopsis thaliana protein match is: unknown protein (TAIR:AT1G24380.1); Has 283 Blast hits to 282 proteins in 34 species: Archae - 0; Bacteria - 19; Metazoa - 15; Fungi - 0; Plants - 234; Viruses - 0; Other Eukaryotes - 15 ( /.../: NCBI BLink). [Source:TAIR;Acc:AT1G66235]				#REF!
	HORVU.MOREX.r2.4HG0320510.1	Glutathione S-transferase T3	chr4H	465481208	465482783	0	0	0	0	0	0	0.238464	0	0	0.354187	0	NA	5.01656	NA	0	NA	0	NA	5.75112	0.0423066	-4.55801	0.488139	4.77716	0.477832	0	NA	0	NA	0	NA	0	1	AT3G47680.1	At3g47680 [Source:UniProtKB/TrEMBL;Acc:Q9STU5]	AT5G41220.1	Glutathione S-transferase T3 [Source:UniProtKB/Swiss-Prot;Acc:Q9FHE1]	BRADI2G47930.1		BRADI1G68367.1	#REF!
	HORVU.MOREX.r2.4HG0340140.1	Glutathione S-transferase T3	chr4H	596266084	596268611	0.0107777	0.00861632	0	0.00664401	0.00459111	0	0.0127453	0	0.0142403	0	-1.18957	NA	0.455861	NA	0	NA	0.78826	NA	0	NA	-0.959108	NA	1.17825	NA	-1.35229	NA	0.686326	NA	0.856035	NA	-0.697676	1	AT1G66235.1	unknown protein; BEST Arabidopsis thaliana protein match is: unknown protein (TAIR:AT1G24380.1); Has 283 Blast hits to 282 proteins in 34 species: Archae - 0; Bacteria - 19; Metazoa - 15; Fungi - 0; Plants - 234; Viruses - 0; Other Eukaryotes - 15 ( /.../: NCBI BLink). [Source:TAIR;Acc:AT1G66235]	AT3G47680.1	At3g47680 [Source:UniProtKB/TrEMBL;Acc:Q9STU5]	BRADI2G51330.1		BRADI2G51330.1		OS06T0635500-00		OS06T0660650-00
	HORVU.MOREX.r2.4HG0340690.1	Glutathione S-transferase T3	chr4H	598680248	598682783	0	0.0116502	0.00906704	0.0179669	0.0248308	0	0.00861653	0	0	0.0307152	0	NA	-0.263972	NA	-0.587694	NA	-1.35599	NA	3.10284	NA	-0.239263	NA	0.458405	NA	0	NA	-0.813701	NA	0.134684	NA	-0.644288	1									OS06T0635500-00		OS12T0228500-01
	HORVU.MOREX.r2.4HG0341370.1	Glutathione S-transferase T3	chr4H	601026849	601027178	0.032921	0	0	0	0	0	0	0	0	0	-0.410706	NA	0	NA	0	NA	0	NA	0	NA	0	NA	0	NA	0	NA	0.869241	NA	0	NA	0	1					BRADI2G51330.1		BRADI2G33470.1		OS06T0635500-00		OS12T0169300-00
	HORVU.MOREX.r2.4HG0343700.1	Glutathione S-transferase T3	chr4H	608750010	608750369	0	0	0	0	0	0	0	0	0	0	NA	NA	NA	NA	NA	NA	NA	NA	NA	NA	NA	NA	NA	NA	NA	NA	NA	NA	NA	NA	NA	NA					BRADI4G30700.1		BRADI1G04055.1		OS06T0635500-00		OS12T0169300-00
	HORVU.MOREX.r2.4HG0348070.1	Glutathione S-transferase T3	chr4H	621185368	621187732	0	0	0	0	0	0.0074802	0.0215197	0.015661	0.0160293	0	1.03183	NA	1.93921	NA	1.49427	NA	1.45028	NA	0	NA	-0.759329	NA	0.33918	NA	0.0676593	NA	0	NA	0	NA	0	1	AT3G47680.1	At3g47680 [Source:UniProtKB/TrEMBL;Acc:Q9STU5]	AT1G66235.1	unknown protein; BEST Arabidopsis thaliana protein match is: unknown protein (TAIR:AT1G24380.1); Has 283 Blast hits to 282 proteins in 34 species: Archae - 0; Bacteria - 19; Metazoa - 15; Fungi - 0; Plants - 234; Viruses - 0; Other Eukaryotes - 15 ( /.../: NCBI BLink). [Source:TAIR;Acc:AT1G66235]	BRADI2G51330.1		BRADI1G02040.1		OS06T0635500-00		OS07T0554400-00
	HORVU.MOREX.r2.4HG0348660.1	Glutathione S-transferase T3	chr4H	622941948	622944562	0	0	0.00705214	0	0.00482821	0	0	0.0146316	0.00748786	0	0	NA	0	NA	0.770994	NA	0.754631	NA	NA	NA	0	NA	-1.62162	NA	0.761366	NA	0	NA	-0.827091	NA	0.745002	1	AT1G66235.1	unknown protein; BEST Arabidopsis thaliana protein match is: unknown protein (TAIR:AT1G24380.1); Has 283 Blast hits to 282 proteins in 34 species: Archae - 0; Bacteria - 19; Metazoa - 15; Fungi - 0; Plants - 234; Viruses - 0; Other Eukaryotes - 15 ( /.../: NCBI BLink). [Source:TAIR;Acc:AT1G66235]	AT3G47680.1	At3g47680 [Source:UniProtKB/TrEMBL;Acc:Q9STU5]	BRADI2G51330.1		BRADI1G02040.1		OS06T0635500-00		OS07T0554400-00
	HORVU.MOREX.r2.5HG0354950.1	Glutathione S-transferase T3	chr5H	17872454	17873910	0	0	0	0	0	0	0	0	0	0	NA	NA	NA	NA	NA	NA	NA	NA	NA	NA	NA	NA	NA	NA	NA	NA	NA	NA	NA	NA	NA	NA	AT3G47680.1	At3g47680 [Source:UniProtKB/TrEMBL;Acc:Q9STU5]	AT1G66235.1	unknown protein; BEST Arabidopsis thaliana protein match is: unknown protein (TAIR:AT1G24380.1); Has 283 Blast hits to 282 proteins in 34 species: Archae - 0; Bacteria - 19; Metazoa - 15; Fungi - 0; Plants - 234; Viruses - 0; Other Eukaryotes - 15 ( /.../: NCBI BLink). [Source:TAIR;Acc:AT1G66235]				#REF!
	HORVU.MOREX.r2.5HG0363870.1	Glutathione S-transferase T3	chr5H	73431988	73432900	0	0	0	0	0	0	0	0	0	0	NA	NA	NA	NA	NA	NA	NA	NA	NA	NA	NA	NA	NA	NA	NA	NA	NA	NA	NA	NA	NA	NA	AT3G47680.1	At3g47680 [Source:UniProtKB/TrEMBL;Acc:Q9STU5]	AT1G66235.1	unknown protein; BEST Arabidopsis thaliana protein match is: unknown protein (TAIR:AT1G24380.1); Has 283 Blast hits to 282 proteins in 34 species: Archae - 0; Bacteria - 19; Metazoa - 15; Fungi - 0; Plants - 234; Viruses - 0; Other Eukaryotes - 15 ( /.../: NCBI BLink). [Source:TAIR;Acc:AT1G66235]	BRADI1G04055.1		BRADI3G50290.1		OS06T0635500-00		OS12T0169300-00
	HORVU.MOREX.r2.5HG0371000.1	Glutathione S-transferase T3	chr5H	145119817	145121116	0	0.0142032	0.0221079	0.0328561	0	0	0	0	0	0.00936149	0	NA	-0.985308	NA	-1.30847	NA	-2.05884	NA	1.22455	NA	0	NA	0	NA	0	NA	-0.813689	NA	-0.586089	NA	-0.626359	1	AT1G66235.1	unknown protein; BEST Arabidopsis thaliana protein match is: unknown protein (TAIR:AT1G24380.1); Has 283 Blast hits to 282 proteins in 34 species: Archae - 0; Bacteria - 19; Metazoa - 15; Fungi - 0; Plants - 234; Viruses - 0; Other Eukaryotes - 15 ( /.../: NCBI BLink). [Source:TAIR;Acc:AT1G66235]	AT3G47680.1	At3g47680 [Source:UniProtKB/TrEMBL;Acc:Q9STU5]	BRADI2G51330.1		BRADI1G42330.1		OS06T0635500-00		OS12T0228500-01
	HORVU.MOREX.r2.5HG0377090.1	Glutathione S-transferase T3	chr5H	243756746	243757096	0	0	0	0	0	0	0.0366019	0	0	0	0	NA	0.697802	NA	0	NA	0	NA	NA	NA	-0.239263	NA	0.458405	NA	0	NA	0	NA	0	NA	0	1	AT1G66235.1	unknown protein; BEST Arabidopsis thaliana protein match is: unknown protein (TAIR:AT1G24380.1); Has 283 Blast hits to 282 proteins in 34 species: Archae - 0; Bacteria - 19; Metazoa - 15; Fungi - 0; Plants - 234; Viruses - 0; Other Eukaryotes - 15 ( /.../: NCBI BLink). [Source:TAIR;Acc:AT1G66235]			BRADI2G51330.1		BRADI3G55080.1		OS02T0463725-00		OS06T0635500-00
	HORVU.MOREX.r2.5HG0385510.1	Glutathione S-transferase T3	chr5H	335957519	335957884	0	0	0	0	0.0252888	0	0	0	0	0	NA	NA	NA	NA	NA	NA	NA	NA	-0.698926	NA	NA	NA	NA	NA	NA	NA	NA	NA	NA	NA	NA	NA					BRADI3G18621.1		BRADI1G37680.1	#REF!
	HORVU.MOREX.r2.5HG0387680.1	Glutathione S-transferase T3	chr5H	355692964	355693970	0	0	0	0	0.010216	0	0	0	0	0.012637	NA	NA	NA	NA	NA	NA	NA	NA	0.262844	NA	NA	NA	NA	NA	NA	NA	NA	NA	NA	NA	NA	NA	AT3G47680.1	At3g47680 [Source:UniProtKB/TrEMBL;Acc:Q9STU5]	AT1G66235.1	unknown protein; BEST Arabidopsis thaliana protein match is: unknown protein (TAIR:AT1G24380.1); Has 283 Blast hits to 282 proteins in 34 species: Archae - 0; Bacteria - 19; Metazoa - 15; Fungi - 0; Plants - 234; Viruses - 0; Other Eukaryotes - 15 ( /.../: NCBI BLink). [Source:TAIR;Acc:AT1G66235]	BRADI1G04055.1		BRADI3G50290.1		OS12T0228500-01		OS12T0169300-00
	HORVU.MOREX.r2.5HG0397190.1	Glutathione S-transferase T3	chr5H	432136974	432138085	0	0	0	0.014219	0.00982557	0	0.0136383	0	0	0	0	NA	0.697802	NA	0	NA	-0.688039	NA	NA	NA	-0.239263	NA	0.458405	NA	0	NA	0	NA	0	NA	-0.697668	1	AT1G66235.1	unknown protein; BEST Arabidopsis thaliana protein match is: unknown protein (TAIR:AT1G24380.1); Has 283 Blast hits to 282 proteins in 34 species: Archae - 0; Bacteria - 19; Metazoa - 15; Fungi - 0; Plants - 234; Viruses - 0; Other Eukaryotes - 15 ( /.../: NCBI BLink). [Source:TAIR;Acc:AT1G66235]	AT3G47680.1	At3g47680 [Source:UniProtKB/TrEMBL;Acc:Q9STU5]					OS06T0635500-00		OS06T0660650-00
	HORVU.MOREX.r2.5HG0411620.1	Glutathione S-transferase T3	chr5H	500747644	500748590	0	0.0203164	0	0	0	0	0.015026	0	0	0	0	NA	-0.263972	NA	0	NA	0	NA	NA	NA	-0.239263	NA	0.458405	NA	0	NA	-0.813737	NA	0.856019	NA	0	1	AT1G66235.1	unknown protein; BEST Arabidopsis thaliana protein match is: unknown protein (TAIR:AT1G24380.1); Has 283 Blast hits to 282 proteins in 34 species: Archae - 0; Bacteria - 19; Metazoa - 15; Fungi - 0; Plants - 234; Viruses - 0; Other Eukaryotes - 15 ( /.../: NCBI BLink). [Source:TAIR;Acc:AT1G66235]	AT3G47680.1	At3g47680 [Source:UniProtKB/TrEMBL;Acc:Q9STU5]	BRADI2G51330.1		BRADI2G33470.1		OS06T0660650-00		OS06T0635500-00
	HORVU.MOREX.r2.5HG0414370.1	Glutathione S-transferase T3	chr5H	510182234	510182815	0	0.0298462	0	0.0230143	0.0477097	0.023019	0.0220743	0	0	0	1.03181	NA	-0.263972	NA	0	NA	-0.688039	NA	-1.57577	NA	0.482072	NA	0.458405	NA	0	NA	-0.813712	NA	0.856019	NA	-0.697668	1	AT1G66235.1	unknown protein; BEST Arabidopsis thaliana protein match is: unknown protein (TAIR:AT1G24380.1); Has 283 Blast hits to 282 proteins in 34 species: Archae - 0; Bacteria - 19; Metazoa - 15; Fungi - 0; Plants - 234; Viruses - 0; Other Eukaryotes - 15 ( /.../: NCBI BLink). [Source:TAIR;Acc:AT1G66235]	AT3G47680.1	At3g47680 [Source:UniProtKB/TrEMBL;Acc:Q9STU5]	BRADI2G51330.1		BRADI2G33470.1
	HORVU.MOREX.r2.5HG0415120.1	Glutathione S-transferase T3	chr5H	512397705	512399844	0	0.00968256	0.00753565	0	0	0.0074677	0	0.00781738	0	0	1.03181	NA	-0.985308	NA	0.133641	NA	0	NA	NA	NA	1.20341	NA	-0.984265	NA	0.845347	NA	-0.813712	NA	0.134684	NA	0.745002	1	AT1G66235.1	unknown protein; BEST Arabidopsis thaliana protein match is: unknown protein (TAIR:AT1G24380.1); Has 283 Blast hits to 282 proteins in 34 species: Archae - 0; Bacteria - 19; Metazoa - 15; Fungi - 0; Plants - 234; Viruses - 0; Other Eukaryotes - 15 ( /.../: NCBI BLink). [Source:TAIR;Acc:AT1G66235]	AT1G66235.1	unknown protein; BEST Arabidopsis thaliana protein match is: unknown protein (TAIR:AT1G24380.1); Has 283 Blast hits to 282 proteins in 34 species: Archae - 0; Bacteria - 19; Metazoa - 15; Fungi - 0; Plants - 234; Viruses - 0; Other Eukaryotes - 15 ( /.../: NCBI BLink). [Source:TAIR;Acc:AT1G66235]	BRADI2G51330.1		BRADI2G51330.1		OS06T0635500-00		OS06T0635500-00
	HORVU.MOREX.r2.5HG0417990.1	Glutathione S-transferase T3	chr5H	519509415	519510753	0	0	0	0.0216737	0	0	0	0	0	0	0	NA	0	NA	0	NA	-1.38909	NA	0	NA	0	NA	0	NA	0	NA	0	NA	0	NA	-1.39872	1	AT1G66235.1	unknown protein; BEST Arabidopsis thaliana protein match is: unknown protein (TAIR:AT1G24380.1); Has 283 Blast hits to 282 proteins in 34 species: Archae - 0; Bacteria - 19; Metazoa - 15; Fungi - 0; Plants - 234; Viruses - 0; Other Eukaryotes - 15 ( /.../: NCBI BLink). [Source:TAIR;Acc:AT1G66235]	AT3G47680.1	At3g47680 [Source:UniProtKB/TrEMBL;Acc:Q9STU5]	BRADI1G04055.1		BRADI4G31975.1		OS06T0635500-00		OS12T0228500-01
	HORVU.MOREX.r2.5HG0418620.1	Glutathione S-transferase T3	chr5H	520655408	520657871	0	0	0	0	0	0	0.0130761	0	0	0	0	NA	1.40101	NA	0	NA	0	NA	0	NA	-0.94247	NA	1.16161	NA	0	NA	0	NA	0	NA	0	1	AT1G66235.1	unknown protein; BEST Arabidopsis thaliana protein match is: unknown protein (TAIR:AT1G24380.1); Has 283 Blast hits to 282 proteins in 34 species: Archae - 0; Bacteria - 19; Metazoa - 15; Fungi - 0; Plants - 234; Viruses - 0; Other Eukaryotes - 15 ( /.../: NCBI BLink). [Source:TAIR;Acc:AT1G66235]	AT3G47680.1	At3g47680 [Source:UniProtKB/TrEMBL;Acc:Q9STU5]	BRADI2G51330.1		BRADI1G02040.1		OS06T0635500-00		OS07T0554400-00
	HORVU.MOREX.r2.5HG0419360.1	Glutathione S-transferase T3	chr5H	523032393	523033412	0	0	0	0	0.0125416	0	0	0	0	0.0155137	NA	NA	NA	NA	NA	NA	NA	NA	-0.698926	NA	NA	NA	NA	NA	NA	NA	NA	NA	NA	NA	NA	NA	AT5G41220.1	Glutathione S-transferase T3 [Source:UniProtKB/Swiss-Prot;Acc:Q9FHE1]	AT3G47680.1	At3g47680 [Source:UniProtKB/TrEMBL;Acc:Q9STU5]	BRADI3G18621.1		BRADI1G37680.1
	HORVU.MOREX.r2.5HG0421550.1	Glutathione S-transferase T3	chr5H	528544928	528545185	0	0	0	0	0	0	0	0	0	0	NA	NA	NA	NA	NA	NA	NA	NA	NA	NA	NA	NA	NA	NA	NA	NA	NA	NA	NA	NA	NA	NA	AT1G66235.1	unknown protein; BEST Arabidopsis thaliana protein match is: unknown protein (TAIR:AT1G24380.1); Has 283 Blast hits to 282 proteins in 34 species: Archae - 0; Bacteria - 19; Metazoa - 15; Fungi - 0; Plants - 234; Viruses - 0; Other Eukaryotes - 15 ( /.../: NCBI BLink). [Source:TAIR;Acc:AT1G66235]			BRADI2G51330.1		BRADI2G33470.1		OS02T0463725-00		OS06T0635500-00
	HORVU.MOREX.r2.5HG0423980.1	Glutathione S-transferase T3	chr5H	535773114	535775355	0	0.00935407	0.02912	0.00721288	0.00996843	0.00721435	0	0	0	0.0123307	1.03179	NA	-0.985309	NA	-2.22288	NA	-0.68804	NA	-1.45511	NA	1.20341	NA	0	NA	0	NA	-0.813691	NA	-1.5005	NA	1.65885	1	AT1G66235.1	unknown protein; BEST Arabidopsis thaliana protein match is: unknown protein (TAIR:AT1G24380.1); Has 283 Blast hits to 282 proteins in 34 species: Archae - 0; Bacteria - 19; Metazoa - 15; Fungi - 0; Plants - 234; Viruses - 0; Other Eukaryotes - 15 ( /.../: NCBI BLink). [Source:TAIR;Acc:AT1G66235]	AT3G47680.1	At3g47680 [Source:UniProtKB/TrEMBL;Acc:Q9STU5]	BRADI2G51330.1		BRADI1G02040.1		OS06T0635500-00		OS07T0554400-00
	HORVU.MOREX.r2.5HG0427690.1	Glutathione S-transferase T3	chr5H	547634090	547634835	0.0164605	0	0	0	0	0.0202986	0	0	0	0	0.310617	NA	0	NA	0	NA	0	NA	0	NA	1.20341	NA	0	NA	0	NA	0.869253	NA	0	NA	0	1									OS06T0635500-00		OS07T0554400-00
	HORVU.MOREX.r2.6HG0450250.1	Glutathione S-transferase T3	chr6H	7747810	7748739	0	0	0	0	0	0	0	0	0	0	NA	NA	NA	NA	NA	NA	NA	NA	NA	NA	NA	NA	NA	NA	NA	NA	NA	NA	NA	NA	NA	NA	AT1G66235.1	unknown protein; BEST Arabidopsis thaliana protein match is: unknown protein (TAIR:AT1G24380.1); Has 283 Blast hits to 282 proteins in 34 species: Archae - 0; Bacteria - 19; Metazoa - 15; Fungi - 0; Plants - 234; Viruses - 0; Other Eukaryotes - 15 ( /.../: NCBI BLink). [Source:TAIR;Acc:AT1G66235]	AT3G47680.1	At3g47680 [Source:UniProtKB/TrEMBL;Acc:Q9STU5]	BRADI2G51330.1		BRADI2G33470.1		OS06T0635500-00		OS06T0660650-00
	HORVU.MOREX.r2.6HG0459710.1	Glutathione S-transferase T3	chr6H	35485085	35485711	0	0	0	0.0213626	0	0	0	0	0	0.0182601	0	NA	0	NA	0	NA	-0.688039	NA	0	NA	0	NA	0	NA	0	NA	0	NA	0	NA	-0.697668	1									OS11T0303800-01		OS09T0241700-01
	HORVU.MOREX.r2.6HG0475660.1	Glutathione S-transferase T3	chr6H	155133739	155133933	0	0	0	0	0	0	0	0	0	0	NA	NA	NA	NA	NA	NA	NA	NA	NA	NA	NA	NA	NA	NA	NA	NA	NA	NA	NA	NA	NA	NA					BRADI2G51330.1		BRADI1G42330.1		OS02T0463725-00		OS07T0554400-00
	HORVU.MOREX.r2.6HG0478010.1	Glutathione S-transferase T3	chr6H	176624156	176624503	0	0	0	0	0.0531936	0	0.0369174	0	0	0.131599	0	NA	0.697802	NA	0	NA	0	NA	-1.66556	NA	-0.239263	NA	0.458405	NA	0	NA	0	NA	0	NA	0	1									OS12T0169300-00		OS12T0228500-01
	HORVU.MOREX.r2.6HG0493140.1	Glutathione S-transferase T3	chr6H	373276223	373276581	0.0402368	0	0	0	0	0	0.0475824	0	0	0	-0.410718	NA	0.697798	NA	0	NA	0	NA	NA	NA	-0.239263	NA	0.458405	NA	0	NA	0.869253	NA	0	NA	0	1					BRADI2G51330.1		BRADI3G18621.1		OS02T0463725-00		OS06T0635500-00
	HORVU.MOREX.r2.6HG0495470.1	Glutathione S-transferase T3	chr6H	394739275	394741311	0	0	0	0	0	0	0.0312016	0	0	0	0	NA	2.42303	NA	0	NA	0	NA	NA	NA	-1.96449	NA	2.18363	NA	0	NA	0	NA	0	NA	0	1	AT3G47680.1	At3g47680 [Source:UniProtKB/TrEMBL;Acc:Q9STU5]	AT1G66235.1	unknown protein; BEST Arabidopsis thaliana protein match is: unknown protein (TAIR:AT1G24380.1); Has 283 Blast hits to 282 proteins in 34 species: Archae - 0; Bacteria - 19; Metazoa - 15; Fungi - 0; Plants - 234; Viruses - 0; Other Eukaryotes - 15 ( /.../: NCBI BLink). [Source:TAIR;Acc:AT1G66235]					OS06T0635500-00		OS07T0554400-00
	HORVU.MOREX.r2.6HG0496660.1	Glutathione S-transferase T3	chr6H	406445756	406446361	0	0	0	0	0	0	0	0	0	0	NA	NA	NA	NA	NA	NA	NA	NA	NA	NA	NA	NA	NA	NA	NA	NA	NA	NA	NA	NA	NA	NA
	HORVU.MOREX.r2.6HG0500480.1	Glutathione S-transferase T3	chr6H	447644485	447645596	0	0	0	0	0	0	0	0	0	0	NA	NA	NA	NA	NA	NA	NA	NA	NA	NA	NA	NA	NA	NA	NA	NA	NA	NA	NA	NA	NA	NA	AT1G66235.1	unknown protein; BEST Arabidopsis thaliana protein match is: unknown protein (TAIR:AT1G24380.1); Has 283 Blast hits to 282 proteins in 34 species: Archae - 0; Bacteria - 19; Metazoa - 15; Fungi - 0; Plants - 234; Viruses - 0; Other Eukaryotes - 15 ( /.../: NCBI BLink). [Source:TAIR;Acc:AT1G66235]	AT3G47680.1	At3g47680 [Source:UniProtKB/TrEMBL;Acc:Q9STU5]	BRADI2G51330.1		BRADI2G33470.1		OS06T0660650-00		OS06T0635500-00
	HORVU.MOREX.r2.6HG0501540.1	Glutathione S-transferase T3	chr6H	455628391	455630966	0	0.00772023	0	0	0	0	0	0	0	0	0	NA	-0.985308	NA	0	NA	0	NA	NA	NA	0	NA	0	NA	0	NA	-0.813749	NA	0.856019	NA	0	1	AT1G66235.1	unknown protein; BEST Arabidopsis thaliana protein match is: unknown protein (TAIR:AT1G24380.1); Has 283 Blast hits to 282 proteins in 34 species: Archae - 0; Bacteria - 19; Metazoa - 15; Fungi - 0; Plants - 234; Viruses - 0; Other Eukaryotes - 15 ( /.../: NCBI BLink). [Source:TAIR;Acc:AT1G66235]	AT1G66235.1	unknown protein; BEST Arabidopsis thaliana protein match is: unknown protein (TAIR:AT1G24380.1); Has 283 Blast hits to 282 proteins in 34 species: Archae - 0; Bacteria - 19; Metazoa - 15; Fungi - 0; Plants - 234; Viruses - 0; Other Eukaryotes - 15 ( /.../: NCBI BLink). [Source:TAIR;Acc:AT1G66235]	BRADI2G51330.1		BRADI2G51330.1		OS06T0635500-00		OS06T0635500-00
	HORVU.MOREX.r2.6HG0504050.1	Glutathione S-transferase T3	chr6H	474818089	474818454	0	0	0	0	0	0	0	0	0.0392192	0.0625634	0	NA	0	NA	0	NA	0.754631	NA	2.21239	NA	0	NA	0	NA	-0.597323	NA	0	NA	0	NA	0	1					BRADI4G30700.1		BRADI1G04055.1		OS06T0635500-00		OS12T0228500-01
	HORVU.MOREX.r2.6HG0514220.1	Glutathione S-transferase T3	chr6H	536384766	536385152	0	0	0	0	0	0	0	0	0	0	NA	NA	NA	NA	NA	NA	NA	NA	NA	NA	NA	NA	NA	NA	NA	NA	NA	NA	NA	NA	NA	NA					BRADI4G30700.1		BRADI1G04055.1		OS06T0635500-00		OS12T0228500-01
	HORVU.MOREX.r2.6HG0522400.1	Glutathione S-transferase T3	chr6H	563798582	563800800	0	0.0355953	0.0184685	0.00914913	0	0	0.0438772	0	0	0.00782042	0	NA	0.270349	NA	-1.41665	NA	-0.688048	NA	1.2245	NA	-2.31979	NA	2.53893	NA	0	NA	-2.35996	NA	0.851933	NA	0.852618	1	AT3G47680.1	At3g47680 [Source:UniProtKB/TrEMBL;Acc:Q9STU5]	AT5G41220.1	Glutathione S-transferase T3 [Source:UniProtKB/Swiss-Prot;Acc:Q9FHE1]					OS11T0303800-01		OS09T0241700-01
	HORVU.MOREX.r2.6HG0523640.1	Glutathione S-transferase T3	chr6H	566833700	566834011	0	0	0	0	0	0	0	0	0	0	NA	NA	NA	NA	NA	NA	NA	NA	NA	NA	NA	NA	NA	NA	NA	NA	NA	NA	NA	NA	NA	NA	AT1G66235.1	unknown protein; BEST Arabidopsis thaliana protein match is: unknown protein (TAIR:AT1G24380.1); Has 283 Blast hits to 282 proteins in 34 species: Archae - 0; Bacteria - 19; Metazoa - 15; Fungi - 0; Plants - 234; Viruses - 0; Other Eukaryotes - 15 ( /.../: NCBI BLink). [Source:TAIR;Acc:AT1G66235]							OS06T0660650-00		OS06T0635500-00
	HORVU.MOREX.r2.7HG0540650.1	Glutathione S-transferase T3	chr7H	30251293	30253852	0	0	0.0112517	0.011148	0	0	0	0	0	0	0	NA	0	NA	-1.26094	NA	-1.47082	NA	NA	NA	0	NA	0	NA	0	NA	0	NA	-1.50034	NA	-0.0858677	1	AT3G47680.1	At3g47680 [Source:UniProtKB/TrEMBL;Acc:Q9STU5]	AT1G66235.1	unknown protein; BEST Arabidopsis thaliana protein match is: unknown protein (TAIR:AT1G24380.1); Has 283 Blast hits to 282 proteins in 34 species: Archae - 0; Bacteria - 19; Metazoa - 15; Fungi - 0; Plants - 234; Viruses - 0; Other Eukaryotes - 15 ( /.../: NCBI BLink). [Source:TAIR;Acc:AT1G66235]	BRADI2G51330.1		BRADI2G51330.1		OS06T0635500-00		OS07T0554400-00
	HORVU.MOREX.r2.7HG0548030.1	Glutathione S-transferase T3	chr7H	61238722	61239433	0	0	0	0	0	0	0	0	0	0	NA	NA	NA	NA	NA	NA	NA	NA	0	NA	NA	NA	NA	NA	NA	NA	NA	NA	NA	NA	NA	NA	AT1G24380.1	F21J9.4 [Source:UniProtKB/TrEMBL;Acc:Q9FYM4]
	HORVU.MOREX.r2.7HG0548200.1	Glutathione S-transferase T3	chr7H	61534001	61535387	0	0.0472025	0.0244909	0.0121325	0	0	0	0.0127032	0	0.0622234	0	NA	-2.35882	NA	-0.533372	NA	-0.688039	NA	0	NA	0	NA	-0.984265	NA	0.845347	NA	-2.18718	NA	0.841178	NA	0.69068	1					BRADI2G47930.1		BRADI1G68367.1		OS11T0303800-01		OS09T0241700-01
	HORVU.MOREX.r2.7HG0550880.1	Glutathione S-transferase T3	chr7H	77023432	77023949	0	0	0	0	0	0	0.0308088	0	0	0	0	NA	0.697802	NA	0	NA	0	NA	NA	NA	-0.239263	NA	0.458405	NA	0	NA	0	NA	0	NA	0	1					BRADI3G50290.1		BRADI1G04055.1		OS12T0169300-00		OS12T0228500-01
	HORVU.MOREX.r2.7HG0551410.1	Glutathione S-transferase T3	chr7H	79606130	79606583	0	0	0	0	0	0	0	0	0	0	NA	NA	NA	NA	NA	NA	NA	NA	NA	NA	NA	NA	NA	NA	NA	NA	NA	NA	NA	NA	NA	NA					BRADI3G50290.1		BRADI1G04055.1
	HORVU.MOREX.r2.7HG0553500.1	Glutathione S-transferase T3	chr7H	95438469	95438987	0	0	0	0	0	0	0	0	0	0	NA	NA	NA	NA	NA	NA	NA	NA	NA	NA	NA	NA	NA	NA	NA	NA	NA	NA	NA	NA	NA	NA	AT1G66235.1	unknown protein; BEST Arabidopsis thaliana protein match is: unknown protein (TAIR:AT1G24380.1); Has 283 Blast hits to 282 proteins in 34 species: Archae - 0; Bacteria - 19; Metazoa - 15; Fungi - 0; Plants - 234; Viruses - 0; Other Eukaryotes - 15 ( /.../: NCBI BLink). [Source:TAIR;Acc:AT1G66235]			BRADI2G51330.1		BRADI4G31975.1		OS06T0660650-00		OS06T0635500-00
	HORVU.MOREX.r2.7HG0559170.1	Glutathione S-transferase T3	chr7H	132064259	132064861	0	0	0	0.0444256	0.0613976	0	0	0	0	0.0569607	0	NA	0	NA	0	NA	-1.45859	NA	-0.717393	NA	0	NA	0	NA	0	NA	0	NA	0	NA	-1.46822	1					BRADI2G47930.1		BRADI1G41680.1
	HORVU.MOREX.r2.7HG0562950.1	Glutathione S-transferase T3	chr7H	163990031	163990402	0	0	0	0	0.0248809	0	0	0	0	0.0615543	NA	NA	NA	NA	NA	NA	NA	NA	-0.698926	NA	NA	NA	NA	NA	NA	NA	NA	NA	NA	NA	NA	NA	AT1G66235.1	unknown protein; BEST Arabidopsis thaliana protein match is: unknown protein (TAIR:AT1G24380.1); Has 283 Blast hits to 282 proteins in 34 species: Archae - 0; Bacteria - 19; Metazoa - 15; Fungi - 0; Plants - 234; Viruses - 0; Other Eukaryotes - 15 ( /.../: NCBI BLink). [Source:TAIR;Acc:AT1G66235]			BRADI4G30700.1		BRADI1G04055.1		OS06T0635500-00		OS12T0228500-01
	HORVU.MOREX.r2.7HG0564920.1	Glutathione S-transferase T3	chr7H	181367645	181369504	0	0	0	0	0	0	0	0	0	0	NA	NA	NA	NA	NA	NA	NA	NA	NA	NA	NA	NA	NA	NA	NA	NA	NA	NA	NA	NA	NA	NA	AT1G66235.1	unknown protein; BEST Arabidopsis thaliana protein match is: unknown protein (TAIR:AT1G24380.1); Has 283 Blast hits to 282 proteins in 34 species: Archae - 0; Bacteria - 19; Metazoa - 15; Fungi - 0; Plants - 234; Viruses - 0; Other Eukaryotes - 15 ( /.../: NCBI BLink). [Source:TAIR;Acc:AT1G66235]	AT3G47680.1	At3g47680 [Source:UniProtKB/TrEMBL;Acc:Q9STU5]	BRADI2G51330.1		BRADI1G02040.1
	HORVU.MOREX.r2.7HG0567900.1	Glutathione S-transferase T3	chr7H	206749405	206749752	0	0	0	0	0.0265968	0.0384973	0	0	0	0	1.03185	NA	0	NA	0	NA	0	NA	-0.698926	NA	1.20341	NA	0	NA	0	NA	0	NA	0	NA	0	1
	HORVU.MOREX.r2.7HG0569560.1	Glutathione S-transferase T3	chr7H	221477937	221478451	0	0	0	0	0	0	0	0	0	0	NA	NA	NA	NA	NA	NA	NA	NA	NA	NA	NA	NA	NA	NA	NA	NA	NA	NA	NA	NA	NA	NA
	HORVU.MOREX.r2.7HG0572220.1	Glutathione S-transferase T3	chr7H	251396159	251396446	0	0	0	0	0	0	0	0	0	0	NA	NA	NA	NA	NA	NA	NA	NA	NA	NA	NA	NA	NA	NA	NA	NA	NA	NA	NA	NA	NA	NA	AT3G47680.1	At3g47680 [Source:UniProtKB/TrEMBL;Acc:Q9STU5]			BRADI1G04055.1		BRADI4G31975.1
	HORVU.MOREX.r2.7HG0579330.1	Glutathione S-transferase T3	chr7H	368548289	368548756	0	0	0	0	0	0	0	0	0	0	NA	NA	NA	NA	NA	NA	NA	NA	NA	NA	NA	NA	NA	NA	NA	NA	NA	NA	NA	NA	NA	NA	AT1G66235.1	unknown protein; BEST Arabidopsis thaliana protein match is: unknown protein (TAIR:AT1G24380.1); Has 283 Blast hits to 282 proteins in 34 species: Archae - 0; Bacteria - 19; Metazoa - 15; Fungi - 0; Plants - 234; Viruses - 0; Other Eukaryotes - 15 ( /.../: NCBI BLink). [Source:TAIR;Acc:AT1G66235]	AT3G47680.1	At3g47680 [Source:UniProtKB/TrEMBL;Acc:Q9STU5]	BRADI1G04055.1		BRADI3G55080.1		OS12T0228500-01		OS12T0169300-00
	HORVU.MOREX.r2.7HG0585570.1	Glutathione S-transferase T3	chr7H	437022242	437024355	0	0	0	0	0.00504947	0	0.00700887	0	0	0	0	NA	0.697802	NA	0	NA	0	NA	-0.698926	NA	-0.239263	NA	0.458405	NA	0	NA	0	NA	0	NA	0	1	AT1G66235.1	unknown protein; BEST Arabidopsis thaliana protein match is: unknown protein (TAIR:AT1G24380.1); Has 283 Blast hits to 282 proteins in 34 species: Archae - 0; Bacteria - 19; Metazoa - 15; Fungi - 0; Plants - 234; Viruses - 0; Other Eukaryotes - 15 ( /.../: NCBI BLink). [Source:TAIR;Acc:AT1G66235]	AT3G47680.1	At3g47680 [Source:UniProtKB/TrEMBL;Acc:Q9STU5]					OS06T0635500-00		OS07T0554400-00
	HORVU.MOREX.r2.7HG0603760.1	Glutathione S-transferase T3	chr7H	572602939	572603442	0	0.0344653	0	0	0	0	0.0254906	0	0	0.0227165	0	NA	-0.263972	NA	0	NA	0	NA	1.22453	NA	-0.239263	NA	0.458405	NA	0	NA	-0.813737	NA	0.856019	NA	0	1					BRADI1G04055.1		BRADI1G59900.1		OS02T0463725-00		OS07T0554400-00
	HORVU.MOREX.r2.7HG0604120.1	Glutathione S-transferase T3	chr7H	574472591	574472971	0	0	0	0	0	0	0	0	0	0	NA	NA	NA	NA	NA	NA	NA	NA	NA	NA	NA	NA	NA	NA	NA	NA	NA	NA	NA	NA	NA	NA					BRADI2G51330.1		BRADI1G04055.1		OS06T0635500-00		OS02T0463725-00
	HORVU.MOREX.r2.7HG0611930.1	Glutathione S-transferase T3	chr7H	603855609	603856931	0.0101722	0	0	0	0	0	0	0.0393943	0	0.0214403	-0.410737	NA	0	NA	1.94464	NA	0	NA	1.22455	NA	0	NA	-2.07393	NA	1.93501	NA	0.869272	NA	0	NA	0	1	AT3G47680.1	At3g47680 [Source:UniProtKB/TrEMBL;Acc:Q9STU5]	AT1G66235.1	unknown protein; BEST Arabidopsis thaliana protein match is: unknown protein (TAIR:AT1G24380.1); Has 283 Blast hits to 282 proteins in 34 species: Archae - 0; Bacteria - 19; Metazoa - 15; Fungi - 0; Plants - 234; Viruses - 0; Other Eukaryotes - 15 ( /.../: NCBI BLink). [Source:TAIR;Acc:AT1G66235]	BRADI2G51330.1		BRADI1G04055.1		OS06T0635500-00		OS12T0228500-01
	HORVU.MOREX.r2.UnG0625540.1	Glutathione S-transferase T3	chrUn	8244914	8245610	0.0270247	0.0432102	0	0.0333192	0	0	0.0319583	0	0	0	-0.410747	NA	-0.263977	NA	0	NA	-0.688039	NA	NA	NA	-0.239263	NA	0.458405	NA	0	NA	-0.0924927	NA	0.856023	NA	-0.697668	1					BRADI5G08720.1		BRADI1G59900.1		OS02T0463725-00		OS07T0554400-00
	HORVU.MOREX.r2.2HG0137420.1	glutathione S-transferase tau 3	chr2H	472163608	472163934	0	0	0	0	0	0	0	0	0	0	NA	NA	NA	NA	NA	NA	NA	NA	NA	NA	NA	NA	NA	NA	NA	NA	NA	NA	NA	NA	NA	NA
	HORVU.MOREX.r2.1HG0017370.1	glutathione S-transferase tau 4	chr1H	78696585	78696809	0	0	0	0	0	0	0	0	0	0	NA	NA	NA	NA	NA	NA	NA	NA	NA	NA	NA	NA	NA	NA	NA	NA	NA	NA	NA	NA	NA	NA
	HORVU.MOREX.r2.1HG0028290.1	glutathione S-transferase tau 7	chr1H	212323080	212323403	0.0335307	0	0	0	0	0	0	0.0432851	0	0.0353367	-0.410718	NA	0	NA	0.854976	NA	0	NA	1.22455	NA	0	NA	-0.984265	NA	0.845347	NA	0.869253	NA	0	NA	0	1
	HORVU.MOREX.r2.2HG0114070.1	glutathione S-transferase THETA 3	chr2H	199545546	199546518	0	0	0	0	0	0	0	0	0	0.0263198	NA	NA	NA	NA	NA	NA	NA	NA	NA	NA	NA	NA	NA	NA	NA	NA	NA	NA	NA	NA	NA	NA	AT1G66235.1	unknown protein; BEST Arabidopsis thaliana protein match is: unknown protein (TAIR:AT1G24380.1); Has 283 Blast hits to 282 proteins in 34 species: Archae - 0; Bacteria - 19; Metazoa - 15; Fungi - 0; Plants - 234; Viruses - 0; Other Eukaryotes - 15 ( /.../: NCBI BLink). [Source:TAIR;Acc:AT1G66235]	AT3G47680.1	At3g47680 [Source:UniProtKB/TrEMBL;Acc:Q9STU5]	BRADI1G04055.1		BRADI4G31975.1
	HORVU.MOREX.r2.2HG0158840.1	glutathione S-transferase THETA 3	chr2H	611660039	611661912	0	0.042264	0	0	0	0.0108654	0	0	0.0232834	0	1.03178	NA	-2.62005	NA	0	NA	1.50714	NA	NA	NA	1.20341	NA	0	NA	-1.34984	NA	-2.44843	NA	2.49077	NA	0	1					BRADI2G51330.1		BRADI1G02040.1
	HORVU.MOREX.r2.3HG0186530.1	glutathione S-transferase THETA 3	chr3H	12468149	12471247	0	0	0	0	0	0	0.00502631	0	0	0	0	NA	0.697802	NA	0	NA	0	NA	NA	NA	-0.239263	NA	0.458405	NA	0	NA	0	NA	0	NA	0	1	AT3G47680.1	At3g47680 [Source:UniProtKB/TrEMBL;Acc:Q9STU5]	AT1G66235.1	unknown protein; BEST Arabidopsis thaliana protein match is: unknown protein (TAIR:AT1G24380.1); Has 283 Blast hits to 282 proteins in 34 species: Archae - 0; Bacteria - 19; Metazoa - 15; Fungi - 0; Plants - 234; Viruses - 0; Other Eukaryotes - 15 ( /.../: NCBI BLink). [Source:TAIR;Acc:AT1G66235]	BRADI2G51330.1		BRADI1G02040.1		OS06T0635500-00		OS12T0228500-01
	HORVU.MOREX.r2.3HG0233230.1	glutathione S-transferase THETA 3	chr3H	446753624	446755085	0	0	0	0.021994	0	0	0	0	0	0	0	NA	0	NA	0	NA	-1.356	NA	0	NA	0	NA	0	NA	0	NA	0	NA	0	NA	-1.36563	1	AT3G47680.1	At3g47680 [Source:UniProtKB/TrEMBL;Acc:Q9STU5]	AT1G66235.1	unknown protein; BEST Arabidopsis thaliana protein match is: unknown protein (TAIR:AT1G24380.1); Has 283 Blast hits to 282 proteins in 34 species: Archae - 0; Bacteria - 19; Metazoa - 15; Fungi - 0; Plants - 234; Viruses - 0; Other Eukaryotes - 15 ( /.../: NCBI BLink). [Source:TAIR;Acc:AT1G66235]					OS06T0635500-00		OS12T0169300-00
	HORVU.MOREX.r2.4HG0286600.1	glutathione S-transferase THETA 3	chr4H	47693901	47695084	0	0	0	0	0	0	0	0	0	0	NA	NA	NA	NA	NA	NA	NA	NA	NA	NA	NA	NA	NA	NA	NA	NA	NA	NA	NA	NA	NA	NA									OS06T0635500-00		OS12T0228500-01
	HORVU.MOREX.r2.4HG0292860.1	glutathione S-transferase THETA 3	chr4H	107477893	107479172	0	0	0	0	0	0	0	0	0	0	NA	NA	NA	NA	NA	NA	NA	NA	NA	NA	NA	NA	NA	NA	NA	NA	NA	NA	NA	NA	NA	NA	AT1G24380.1	F21J9.4 [Source:UniProtKB/TrEMBL;Acc:Q9FYM4]			BRADI2G51330.1		BRADI1G02040.1
	HORVU.MOREX.r2.4HG0314170.1	glutathione S-transferase THETA 3	chr4H	390458686	390459366	0	0	0	0	0	0	0	0	0	0	NA	NA	NA	NA	NA	NA	NA	NA	NA	NA	NA	NA	NA	NA	NA	NA	NA	NA	NA	NA	NA	NA
	HORVU.MOREX.r2.4HG0345270.1	glutathione S-transferase THETA 3	chr4H	613429747	613430208	0	0	0	0.036299	0	0	0	0	0	0	0	NA	0	NA	0	NA	-0.688039	NA	0	NA	0	NA	0	NA	0	NA	0	NA	0	NA	-0.697668	1					BRADI4G30700.1		BRADI1G04055.1
	HORVU.MOREX.r2.5HG0393180.1	glutathione S-transferase THETA 3	chr5H	403123396	403124305	0	0	0	0	0	0	0	0	0	0	NA	NA	NA	NA	NA	NA	NA	NA	NA	NA	NA	NA	NA	NA	NA	NA	NA	NA	NA	NA	NA	NA	AT3G47680.1	At3g47680 [Source:UniProtKB/TrEMBL;Acc:Q9STU5]	AT1G66235.1	unknown protein; BEST Arabidopsis thaliana protein match is: unknown protein (TAIR:AT1G24380.1); Has 283 Blast hits to 282 proteins in 34 species: Archae - 0; Bacteria - 19; Metazoa - 15; Fungi - 0; Plants - 234; Viruses - 0; Other Eukaryotes - 15 ( /.../: NCBI BLink). [Source:TAIR;Acc:AT1G66235]	BRADI1G04055.1		BRADI3G50290.1		OS06T0635500-00		OS12T0228500-01
	HORVU.MOREX.r2.5HG0397310.1	glutathione S-transferase THETA 3	chr5H	433261348	433262692	0	0	0.0116744	0	0	0	0	0	0	0.00988696	0	NA	0	NA	-0.587694	NA	0	NA	0	NA	0	NA	0	NA	0	NA	0	NA	-0.827091	NA	0.745002	1					BRADI2G51330.1		BRADI1G02040.1		OS06T0635500-00		OS07T0554400-00
	HORVU.MOREX.r2.5HG0429910.1	glutathione S-transferase THETA 3	chr5H	553117724	553118581	0	0	0	0	0	0	0	0	0	0	NA	NA	NA	NA	NA	NA	NA	NA	0	NA	NA	NA	NA	NA	NA	NA	NA	NA	NA	NA	NA	NA	AT3G47680.1	At3g47680 [Source:UniProtKB/TrEMBL;Acc:Q9STU5]	AT1G66235.1	unknown protein; BEST Arabidopsis thaliana protein match is: unknown protein (TAIR:AT1G24380.1); Has 283 Blast hits to 282 proteins in 34 species: Archae - 0; Bacteria - 19; Metazoa - 15; Fungi - 0; Plants - 234; Viruses - 0; Other Eukaryotes - 15 ( /.../: NCBI BLink). [Source:TAIR;Acc:AT1G66235]					OS06T0635500-00		OS12T0228500-01
	HORVU.MOREX.r2.6HG0452870.1	glutathione S-transferase THETA 3	chr6H	13760220	13760549	0	0	0	0	0	0	0	0	0.0434977	0	0	NA	0	NA	0	NA	0.754631	NA	NA	NA	0	NA	0	NA	-0.597323	NA	0	NA	0	NA	0	1					BRADI1G04055.1		BRADI3G23790.1
	HORVU.MOREX.r2.6HG0495250.1	glutathione S-transferase THETA 3	chr6H	393465926	393466177	0	0	0	0	0	0	0	0	0	0	NA	NA	NA	NA	NA	NA	NA	NA	0	NA	NA	NA	NA	NA	NA	NA	NA	NA	NA	NA	NA	NA
	HORVU.MOREX.r2.4HG0316830.1	Glutathione S-transferase-like protein	chr4H	425330288	425330920	0	0	0	0	0	0	0	0	0	0	NA	NA	NA	NA	NA	NA	NA	NA	NA	NA	NA	NA	NA	NA	NA	NA	NA	NA	NA	NA	NA	NA					BRADI3G37320.1		BRADI2G42900.1
	HORVU.MOREX.r2.3HG0250160.1	Glutathione-S-transferase	chr3H	546900586	546901260	0	0	0	0	0.0274242	0	0	0	0	0.0169616	NA	NA	NA	NA	NA	NA	NA	NA	-0.698926	NA	NA	NA	NA	NA	NA	NA	NA	NA	NA	NA	NA	NA	AT1G17180.1	Glutathione S-transferase U25 [Source:UniProtKB/Swiss-Prot;Acc:Q9SHH7]	AT1G17170.1	Glutathione S-transferase U24 [Source:UniProtKB/Swiss-Prot;Acc:Q9SHH6]					OS07T0468100-01		OS09T0367700-01
	HORVU.MOREX.r2.2HG0142540.1	Glutathione-S-transferase protein 1	chr2H	514507026	514507544	0	0	0	0	0	0	0	0	0	0	NA	NA	NA	NA	NA	NA	NA	NA	NA	NA	NA	NA	NA	NA	NA	NA	NA	NA	NA	NA	NA	NA					BRADI2G42900.1		BRADI1G47420.1
	HORVU.MOREX.r2.5HG0365140.1	Thioredoxin	chr5H	85339739	85340102	0	0	0	0	0	0	0	0	0	0	NA	NA	NA	NA	NA	NA	NA	NA	NA	NA	NA	NA	NA	NA	NA	NA	NA	NA	NA	NA	NA	NA					BRADI3G43610.1		BRADI2G37110.1
	HORVU.MOREX.r2.3HG0272310.1	Thioredoxin	chr3H	618929538	618930852	0.017839	0	0	0	0	0	0.0210957	0	0	0	-0.410718	NA	0.697798	NA	0	NA	0	NA	0	NA	-0.239263	NA	0.458405	NA	0	NA	0.869253	NA	0	NA	0	1	AT1G45145.1	Thioredoxin H5 [Source:UniProtKB/Swiss-Prot;Acc:Q39241]	AT5G42980.1	TRXH3 [Source:UniProtKB/TrEMBL;Acc:A0A178U9K5]					OS03T0800700-01	Thioredoxin H2-2 [Source:UniProtKB/Swiss-Prot;Acc:Q851R5]	OS07T0190800-01	Thioredoxin H2-1 [Source:UniProtKB/Swiss-Prot;Acc:Q6Z4I3]
	HORVU.MOREX.r2.6HG0452420.1	Thioredoxin	chr6H	13033380	13034087	0	0	0	0	0	0	0	0	0	0	NA	NA	NA	NA	NA	NA	NA	NA	0	NA	NA	NA	NA	NA	NA	NA	NA	NA	NA	NA	NA	NA	AT1G19730.1	Thioredoxin H4 [Source:UniProtKB/Swiss-Prot;Acc:Q39239]	AT1G45145.1	Thioredoxin H5 [Source:UniProtKB/Swiss-Prot;Acc:Q39241]	BRADI1G05150.2	thioredoxin 2 [Source:Projected from Arabidopsis thaliana (AT5G39950) TAIR;Acc:AT5G39950]	BRADI2G20440.1
	HORVU.MOREX.r2.6HG0520040.1	Thioredoxin	chr6H	556160961	556161857	0	0	0	0	0.0103185	0	0	0	0.032005	0.0127638	0	NA	0	NA	0	NA	1.44953	NA	1.22455	NA	0	NA	0	NA	-1.29222	NA	0	NA	0	NA	0	1					BRADI1G28090.1	chloroplastic drought-induced stress protein of 32 kD [Source:Projected from Arabidopsis thaliana (AT1G76080) TAIR;Acc:AT1G76080]	BRADI1G28090.1	chloroplastic drought-induced stress protein of 32 kD [Source:Projected from Arabidopsis thaliana (AT1G76080) TAIR;Acc:AT1G76080]	OS07T0476900-01	Thioredoxin-like protein CDSP32, chloroplastic [Source:UniProtKB/Swiss-Prot;Acc:Q84NN4]	OS05T0200100-01	Thioredoxin-like 2, chloroplastic [Source:UniProtKB/Swiss-Prot;Acc:Q5TKD8]
	HORVU.MOREX.r2.7HG0529960.1	Thioredoxin domain-containing protein 11	chr7H	5785099	5785608	0	0.0340598	0	0	0.0181484	0	0	0	0	0	0	NA	-0.985308	NA	0	NA	0	NA	0	NA	0	NA	0	NA	0	NA	-0.813749	NA	0.856019	NA	0	1
	HORVU.MOREX.r2.5HG0442050.1	Thioredoxin superfamily protein	chr5H	585527406	585527768	0	0	0	0	0	0	0	0	0	0	NA	NA	NA	NA	NA	NA	NA	NA	NA	NA	NA	NA	NA	NA	NA	NA	NA	NA	NA	NA	NA	NA
	HORVU.MOREX.r2.4HG0295750.1	TPR repeat-containing thioredoxin TTL1	chr4H	135185472	135187431	0	0	0	0.018799	0.0194857	0	0.00901562	0	0	0.00803445	0	NA	0.697802	NA	0	NA	-1.38345	NA	-2.27572	NA	-0.239263	NA	0.458405	NA	0	NA	0	NA	0	NA	0	1					BRADI3G58900.1		BRADI2G14710.1
	HORVU.MOREX.r2.UnG0632350.1	TPR repeat-containing thioredoxin TTL1	chrUn	66426118	66426708	0	0	0	0	0	0	0	0	0	0	NA	NA	NA	NA	NA	NA	NA	NA	NA	NA	NA	NA	NA	NA	NA	NA	NA	NA	NA	NA	0	NA					BRADI2G14710.1		BRADI2G14700.1		OS05T0587300-01
	HORVU.MOREX.r2.3HG0208180.1	Glutaredoxin	chr3H	153730452	153730841	0	0	0	0	0	0	0	0	0	0.0293567	NA	NA	NA	NA	NA	NA	NA	NA	NA	NA	NA	NA	NA	NA	NA	NA	NA	NA	NA	NA	0	NA	AT1G28480.1	Glutaredoxin-C9 [Source:UniProtKB/Swiss-Prot;Acc:Q9SGP6]	AT5G18600.1	Monothiol glutaredoxin-S2 [Source:UniProtKB/Swiss-Prot;Acc:Q8L8Z8]					OS01T0241400-01	Monothiol glutaredoxin-S3 [Source:UniProtKB/Swiss-Prot;Acc:Q0JP62]	OS01T0667900-01	Monothiol glutaredoxin-S5 [Source:UniProtKB/Swiss-Prot;Acc:Q5QLR2]
	HORVU.MOREX.r2.3HG0207470.1	Glutaredoxin family protein	chr3H	146857923	146859149	0	0.0424707	0	0	0.00754334	0	0.0314114	0	0.0116986	0.0746477	0	NA	-0.450238	NA	0	NA	0.754635	NA	0.262844	NA	-1.51875	NA	1.7379	NA	-0.597326	NA	-2.27948	NA	2.32178	NA	0	1	AT1G64500.1	F1N19.7 [Source:UniProtKB/TrEMBL;Acc:Q9SGW5]	AT4G10630.1	F3H7.9 protein [Source:UniProtKB/TrEMBL;Acc:Q9ZSB9]	BRADI2G08100.1	Glutaredoxin family protein [Source:Projected from Arabidopsis thaliana (AT1G64500) TAIR;Acc:AT1G64500]	BRADI1G57120.1		OS01T0235900-00		OS07T0659900-01
	HORVU.MOREX.r2.3HG0262890.1	Glutaredoxin family protein	chr3H	594697033	594697347	0	0	0	0	0	0	0	0.0445218	0	0.0363463	0	NA	0	NA	0.854976	NA	0	NA	NA	NA	0	NA	-0.984265	NA	0.845347	NA	0	NA	0	NA	0	1									OS01T0936000-00	Putative glutaredoxin-C2 [Source:UniProtKB/Swiss-Prot;Acc:Q0JG89]	OS01T0368900-01	Glutaredoxin-C1 [Source:UniProtKB/Swiss-Prot;Acc:Q7G8Y5]
	HORVU.MOREX.r2.3HG0262900.1	Glutaredoxin family protein	chr3H	594726314	594726628	0	0	0	0	0	0	0	0	0	0.0363463	NA	NA	NA	NA	NA	NA	NA	NA	NA	NA	NA	NA	NA	NA	NA	NA	NA	NA	NA	NA	0	NA	AT2G47870.1	Putative glutaredoxin-C12 [Source:UniProtKB/Swiss-Prot;Acc:O82254]	AT4G15700.1	Monothiol glutaredoxin-S3 [Source:UniProtKB/Swiss-Prot;Acc:O23421]	BRADI4G05660.1		BRADI4G05630.1		OS01T0936000-00	Putative glutaredoxin-C2 [Source:UniProtKB/Swiss-Prot;Acc:Q0JG89]	OS01T0368900-01	Glutaredoxin-C1 [Source:UniProtKB/Swiss-Prot;Acc:Q7G8Y5]
	HORVU.MOREX.r2.3HG0262960.1	Glutaredoxin family protein	chr3H	594789119	594789433	0	0	0	0	0	0	0	0	0	0	NA	NA	NA	NA	NA	NA	NA	NA	NA	NA	NA	NA	NA	NA	NA	NA	NA	NA	NA	NA	0	NA	AT2G47870.1	Putative glutaredoxin-C12 [Source:UniProtKB/Swiss-Prot;Acc:O82254]	AT3G62950.1	Glutaredoxin-C11 [Source:UniProtKB/Swiss-Prot;Acc:Q9LYC6]	BRADI2G60130.1		BRADI2G12960.1		OS01T0936000-00	Putative glutaredoxin-C2 [Source:UniProtKB/Swiss-Prot;Acc:Q0JG89]	OS01T0368900-01	Glutaredoxin-C1 [Source:UniProtKB/Swiss-Prot;Acc:Q7G8Y5]
	HORVU.MOREX.r2.5HG0356760.1	Glutaredoxin family protein	chr5H	25072714	25073025	0	0	0	0	0	0	0	0	0	0.110087	NA	NA	NA	NA	NA	NA	NA	NA	NA	NA	NA	NA	NA	NA	NA	NA	NA	NA	NA	NA	0	NA	AT2G47870.1	Putative glutaredoxin-C12 [Source:UniProtKB/Swiss-Prot;Acc:O82254]	AT5G18600.1	Monothiol glutaredoxin-S2 [Source:UniProtKB/Swiss-Prot;Acc:Q8L8Z8]	BRADI2G12960.1		BRADI4G05660.1		OS01T0368900-01	Glutaredoxin-C1 [Source:UniProtKB/Swiss-Prot;Acc:Q7G8Y5]	OS12T0538600-00	Putative glutaredoxin-C14 [Source:UniProtKB/Swiss-Prot;Acc:Q0IMV4]
	HORVU.MOREX.r2.5HG0356780.1	Glutaredoxin family protein	chr5H	25091522	25091833	0	0	0	0	0	0	0	0	0	0.0366958	NA	NA	NA	NA	NA	NA	NA	NA	NA	NA	NA	NA	NA	NA	NA	NA	NA	NA	NA	NA	0	NA	AT5G18600.1	Monothiol glutaredoxin-S2 [Source:UniProtKB/Swiss-Prot;Acc:Q8L8Z8]	AT2G47870.1	Putative glutaredoxin-C12 [Source:UniProtKB/Swiss-Prot;Acc:O82254]					OS01T0368900-01	Glutaredoxin-C1 [Source:UniProtKB/Swiss-Prot;Acc:Q7G8Y5]	OS12T0538600-00	Putative glutaredoxin-C14 [Source:UniProtKB/Swiss-Prot;Acc:Q0IMV4]
	HORVU.MOREX.r2.5HG0356880.1	Glutaredoxin family protein	chr5H	25221745	25222056	0	0	0	0	0.088997	0	0.0411771	0	0	0.110087	0	NA	0.697802	NA	0	NA	0	NA	-0.4432	NA	-0.239263	NA	0.458405	NA	0	NA	0	NA	0	NA	0	1	AT2G47870.1	Putative glutaredoxin-C12 [Source:UniProtKB/Swiss-Prot;Acc:O82254]	AT5G18600.1	Monothiol glutaredoxin-S2 [Source:UniProtKB/Swiss-Prot;Acc:Q8L8Z8]	BRADI2G12960.1		BRADI4G05660.1
	HORVU.MOREX.r2.5HG0356890.1	Glutaredoxin family protein	chr5H	25229940	25230251	0.0348203	0	0.04333	0	0.0296657	0	0	0	0	0	-0.410718	NA	0	NA	-0.587694	NA	0	NA	-0.698939	NA	0	NA	0	NA	0	NA	0.869253	NA	-0.827087	NA	0	1									OS01T0368900-01	Glutaredoxin-C1 [Source:UniProtKB/Swiss-Prot;Acc:Q7G8Y5]	OS12T0538600-00	Putative glutaredoxin-C14 [Source:UniProtKB/Swiss-Prot;Acc:Q0IMV4]
	HORVU.MOREX.r2.5HG0356900.1	Glutaredoxin family protein	chr5H	25243320	25243640	0	0	0	0	0.0288339	0	0	0	0	0	NA	NA	NA	NA	NA	NA	NA	NA	-0.698926	NA	NA	NA	NA	NA	NA	NA	NA	NA	NA	NA	0	NA	AT4G15700.1	Monothiol glutaredoxin-S3 [Source:UniProtKB/Swiss-Prot;Acc:O23421]	AT4G15660.1	Monothiol glutaredoxin-S8 [Source:UniProtKB/Swiss-Prot;Acc:O23417]	BRADI2G12960.1		BRADI4G05640.1		OS12T0538600-00	Putative glutaredoxin-C14 [Source:UniProtKB/Swiss-Prot;Acc:Q0IMV4]	OS01T0368900-01	Glutaredoxin-C1 [Source:UniProtKB/Swiss-Prot;Acc:Q7G8Y5]
	HORVU.MOREX.r2.5HG0369230.1	Glutaredoxin family protein	chr5H	126345034	126345348	0	0	0	0	0.0293831	0	0	0	0	0.109039	NA	NA	NA	NA	NA	NA	NA	NA	-0.698951	NA	NA	NA	NA	NA	NA	NA	NA	NA	NA	NA	0	NA	AT2G47870.1	Putative glutaredoxin-C12 [Source:UniProtKB/Swiss-Prot;Acc:O82254]	AT4G15700.1	Monothiol glutaredoxin-S3 [Source:UniProtKB/Swiss-Prot;Acc:O23421]	BRADI4G05620.1		BRADI4G05650.1
	HORVU.MOREX.r2.5HG0369270.1	Glutaredoxin family protein	chr5H	126466221	126466535	0	0	0	0	0	0	0	0	0	0	NA	NA	NA	NA	NA	NA	NA	NA	NA	NA	NA	NA	NA	NA	NA	NA	NA	NA	NA	NA	0	NA					BRADI4G05630.1		BRADI4G05660.1		OS12T0538600-00	Putative glutaredoxin-C14 [Source:UniProtKB/Swiss-Prot;Acc:Q0IMV4]	OS01T0368900-01	Glutaredoxin-C1 [Source:UniProtKB/Swiss-Prot;Acc:Q7G8Y5]
	HORVU.MOREX.r2.5HG0369360.1	Glutaredoxin family protein	chr5H	126827410	126827748	0	0	0	0	0.0273029	0	0	0	0	0.0337732	NA	NA	NA	NA	NA	NA	NA	NA	0.262831	NA	NA	NA	NA	NA	NA	NA	NA	NA	NA	NA	0	NA	AT2G47870.1	Putative glutaredoxin-C12 [Source:UniProtKB/Swiss-Prot;Acc:O82254]	AT2G30540.1	Monothiol glutaredoxin-S9 [Source:UniProtKB/Swiss-Prot;Acc:O04341]					OS12T0538700-01	Glutaredoxin-C15 [Source:UniProtKB/Swiss-Prot;Acc:Q2QP86]	OS01T0936000-00	Putative glutaredoxin-C2 [Source:UniProtKB/Swiss-Prot;Acc:Q0JG89]
	HORVU.MOREX.r2.7HG0527430.1	Glutaredoxin family protein, expressed	chr7H	1665418	1674489	0	0	0	0	0	0	0	0	0	0	NA	NA	NA	NA	NA	NA	NA	NA	NA	NA	NA	NA	NA	NA	NA	NA	NA	NA	NA	NA	0	NA									OS07T0659900-01		OS03T0356400-01
	HORVU.MOREX.r2.7HG0527600.1	Glutaredoxin family protein, expressed	chr7H	1995377	1995928	0	0	0.0244909	0.0485302	0	0	0	0	0	0	0	NA	0	NA	-0.587694	NA	-1.38909	NA	0	NA	0	NA	0	NA	0	NA	0	NA	-0.827091	NA	0	1	AT5G13810.1	AT5g13810/MAC12_24 [Source:UniProtKB/TrEMBL;Acc:Q9FFZ0]	AT3G28850.1	Uncharacterized protein At3g28850 [Source:UniProtKB/Swiss-Prot;Acc:Q9LH89]
	HORVU.MOREX.r2.UnG0631030.1	Glutaredoxin family protein, expressed	chrUn	59303802	59304446	0	0	0.0209596	0.0207664	0.0143499	0	0	0	0	0	0	NA	0	NA	-0.587694	NA	-0.688039	NA	-0.698965	NA	0	NA	0	NA	0	NA	0	NA	-0.827091	NA	0	1					BRADI1G62160.1		BRADI1G18960.1		OS07T0659900-01		OS03T0356400-01
	HORVU.MOREX.r2.2HG0146450.1	Glutaredoxin, putative	chr2H	546013643	546014095	0	0	0	0	0	0	0.0283604	0	0	0	0	NA	0.697802	NA	0	NA	0	NA	NA	NA	-0.239263	NA	0.458405	NA	0	NA	0	NA	0	NA	0	1	AT1G28480.1	Glutaredoxin-C9 [Source:UniProtKB/Swiss-Prot;Acc:Q9SGP6]	AT5G14070.1	Glutaredoxin-C8 [Source:UniProtKB/Swiss-Prot;Acc:Q8LF89]					OS01T0667900-01	Monothiol glutaredoxin-S5 [Source:UniProtKB/Swiss-Prot;Acc:Q5QLR2]	OS01T0241400-01	Monothiol glutaredoxin-S3 [Source:UniProtKB/Swiss-Prot;Acc:Q0JP62]
	HORVU.MOREX.r2.5HG0375650.1	Glutaredoxin-like protein	chr5H	220129040	220130576	0.0189598	0	0	0.0233758	0	0	0	0	0	0	-0.410718	NA	0	NA	0	NA	-0.688039	NA	NA	NA	0	NA	0	NA	0	NA	0.869253	NA	0	NA	0	1									OS02T0767900-01
	HORVU.MOREX.r2.2HG0112840.1	Glutaredoxin-like protein NrdH	chr2H	184937847	184938215	0.0294416	0	0	0	0	0	0	0	0	0	-0.410706	NA	0	NA	0	NA	0	NA	NA	NA	0	NA	0	NA	0	NA	0.869241	NA	0	NA	0	1					BRADI2G24255.1		BRADI1G56107.1
[truncated: 8 more columns]
